# Supplementary material for: MBD3 promotes epithelial-mesenchymal transition in gastric cancer cells by upregulating ACTG1 via the PI3K/AKT pathway
Source: Biol Proced Online. 2024 Jan 5;26:1. doi: 10.1186/s12575-023-00228-9 (PMC10768447; doi:10.1186/s12575-023-00228-9)
Supplement: Supplementary file 6 — Additional file 6: Table S1. The differentially expressed genes lists based on RNA sequencing analysis in MGC-803 cells transfected with sh-EGFP and sh-MBD3. [file 12575_2023_228_MOESM6_ESM.xlsx]

## Sheet: Sheet1
ID	shEGFP-1_fpkm	shEGFP-2_fpkm	shEGFP-3_fpkm	shMBD3-1_fpkm	shMBD3-2_fpkm	shMBD3-3_fpkm	shEGFP-1_count	shEGFP-2_count	shEGFP-3_count	shMBD3-1_count	shMBD3-2_count	shMBD3-3_count	chr	start	end	strand	gene_biotype	gene_name	gene_description	KEGG	GO	TF_Family	log2FoldChange	pvalue	padj	regulated
ENSG00000184009	928.511	845.247	797.487	226.13	188.863	194.514	64740	58180	53334	20103	18384	14406	17	81509413	81523847	-	protein_coding	ACTG1	actin gamma 1 [Source:HGNC Symbol%3BAcc:HGNC:144]	K05692 ACTG1, ACT, ACTG, DFNA20, DFNA26, HEL-176; actin gamma 1	GO:0001525,angiogenesis; GO:0001738,morphogenesis of a polarized epithelium; GO:0001895,retina homeostasis; GO:0005200,structural constituent of cytoskeleton; GO:0005515,protein binding; GO:0005522,profilin binding; GO:0005524,ATP binding; GO:0005615,extracellular space; GO:0005634,nucleus; GO:0005829,cytosol; GO:0005856,cytoskeleton; GO:0005884,actin filament; GO:0005886,plasma membrane; GO:0005…	--	-2.08248	2.02691e-27	2.76389e-23	down
ENSG00000112378	79.3501	79.8322	82.1363	20.3467	21.0317	21.53	5732	5693	5691	1874	2121	1652	6	138088505	138107419	-	protein_coding	PERP	p53 apoptosis effector related to PMP22 [Source:HGNC Symbol%3BAcc:HGNC:17637]	K10136 PERP, EKVP7, KCP1, KRTCAP1, OLMS2, PIGPC1, THW, dJ496H19.1; p53 apoptosis effector related to PMP22	GO:0002934,desmosome organization; GO:0005515,protein binding; GO:0005739,mitochondrion; GO:0005794,Golgi apparatus; GO:0005886,plasma membrane; GO:0005887,integral component of plasma membrane; GO:0005911,cell-cell junction; GO:0007219,Notch signaling pathway; GO:0030057,desmosome; GO:0034113,heterotypic cell-cell adhesion; GO:0042981,regulation of apoptotic process; GO:0045862,positive regulati…	--	-1.94118	8.30704e-27	5.66374e-23	down
ENSG00000130520	93.1536	59.2178	51.2491	11.8369	8.308	8.7393	4586	2878	2420	743	571	457	19	18306236	18323112	-	protein_coding	LSM4	LSM4 homolog%2C U6 small nuclear RNA and mRNA degradation associated [Source:HGNC Symbol%3BAcc:HGNC:17259]	K12623 LSM4, GRP, YER112W; LSM4 homolog, U6 small nuclear RNA and mRNA degradation associated	GO:0000387,spliceosomal snRNP assembly; GO:0000398,mRNA splicing, via spliceosome; GO:0000932,P-body; GO:0003723,RNA binding; GO:0005515,protein binding; GO:0005634,nucleus; GO:0005654,nucleoplasm; GO:0005688,U6 snRNP; GO:0005829,cytosol; GO:0008380,RNA splicing; GO:0016020,membrane; GO:0017070,U6 snRNA binding; GO:0032991,protein-containing complex; GO:0033962,cytoplasmic mRNA processing body as…	--	-2.83245	6.98612e-26	3.17542e-22	down
ENSG00000161999	9.1771	8.8033	7.8848	1.9078	1.4256	1.4781	415	393	342	110	90	71	16	681670	684528	-	protein_coding	JMJD8	jumonji domain containing 8 [Source:HGNC Symbol%3BAcc:HGNC:14148]	--	GO:0005515,protein binding; GO:0005634,nucleus; GO:0005737,cytoplasm; GO:0005783,endoplasmic reticulum; GO:0005788,endoplasmic reticulum lumen; GO:0006110,regulation of glycolytic process; GO:0043123,positive regulation of I-kappaB kinase/NF-kappaB signaling; GO:1903302,regulation of pyruvate kinase activity; GO:1903672,positive regulation of sprouting angiogenesis	--	-2.42954	5.30477e-24	1.8084e-20	down
ENSG00000139641	26.6325	30.0745	28.5573	8.6846	7.6481	8.7373	2422	2700	2491	1007	971	844	12	56118250	56144674	+	protein_coding	ESYT1	extended synaptotagmin 1 [Source:HGNC Symbol%3BAcc:HGNC:29534]	--	GO:0005509,calcium ion binding; GO:0005515,protein binding; GO:0005544,calcium-dependent phospholipid binding; GO:0005783,endoplasmic reticulum; GO:0005789,endoplasmic reticulum membrane; GO:0006687,glycosphingolipid metabolic process; GO:0006869,lipid transport; GO:0008429,phosphatidylethanolamine binding; GO:0016020,membrane; GO:0030176,integral component of endoplasmic reticulum membrane; GO:0…	--	-1.76751	1.23004e-21	3.35455e-18	down
ENSG00000136238	103.181	99.2021	102.062	40.889	39.331	37.3272	5504	5224	5222	2781	2929	2115	7	6374527	6403967	+	protein_coding	RAC1	Rac family small GTPase 1 [Source:HGNC Symbol%3BAcc:HGNC:9801]	K04392 RAC1, MIG5, MRD48, Rac-1, TC-25, p21-Rac1; Rac family small GTPase 1	GO:0000139,Golgi membrane; GO:0001764,neuron migration; GO:0001934,positive regulation of protein phosphorylation; GO:0002551,mast cell chemotaxis; GO:0003376,sphingosine-1-phosphate receptor signaling pathway; GO:0003924,GTPase activity; GO:0005515,protein binding; GO:0005525,GTP binding; GO:0005737,cytoplasm; GO:0005789,endoplasmic reticulum membrane; GO:0005802,trans-Golgi network; GO:0005829,…	--	-1.37527	2.17704e-14	4.94768e-11	down
ENSG00000163283	19.2229	16.2097	23.5469	5.8622	3.163	6.1405	949	790	1115	369	218	322	2	232378724	232382889	+	protein_coding	ALPP	alkaline phosphatase%2C placental [Source:HGNC Symbol%3BAcc:HGNC:439]	K01077 ALPP, ALP, ALPI, IAP, PALP, PLAP, PLAP-1; alkaline phosphatase, placental	GO:0000287,magnesium ion binding; GO:0004035,alkaline phosphatase activity; GO:0005515,protein binding; GO:0005886,plasma membrane; GO:0008270,zinc ion binding; GO:0009986,cell surface; GO:0016021,integral component of membrane; GO:0016311,dephosphorylation; GO:0031225,anchored component of membrane	--	-1.95929	3.13089e-14	6.09897e-11	down
ENSG00000187514	580.628	511.286	514.006	218.729	194.95	213.522	33780	29365	28683	16225	15834	13195	2	231706895	231713551	+	protein_coding	PTMA	prothymosin alpha [Source:HGNC Symbol%3BAcc:HGNC:9623]	K13784 PTMA, TMSA; prothymosin alpha	GO:0005515,protein binding; GO:0005634,nucleus; GO:0005654,nucleoplasm; GO:0005829,cytosol; GO:0006351,transcription, DNA-templated; GO:0033613,activating transcription factor binding; GO:0043066,negative regulation of apoptotic process	--	-1.36146	1.08071e-13	1.75792e-10	down
ENSG00000130522	112.945	78.9179	72.8379	32.1347	22.8529	25.5546	3749	2586	2319	1360	1059	901	19	18279694	18281622	-	protein_coding	JUND	JunD proto-oncogene%2C AP-1 transcription factor subunit [Source:HGNC Symbol%3BAcc:HGNC:6206]	K04449 JUND, AP-1; JunD proto-oncogene, AP-1 transcription factor subunit	GO:0000785,chromatin; GO:0000976,transcription regulatory region sequence-specific DNA binding; GO:0000978,RNA polymerase II proximal promoter sequence-specific DNA binding; GO:0000981,DNA-binding transcription factor activity, RNA polymerase II-specific; GO:0001228,DNA-binding transcription activator activity, RNA polymerase II-specific; GO:0002076,osteoblast development; GO:0005515,protein bind…	TF_bZIP	-1.72843	1.18665e-13	1.75792e-10	down
ENSG00000075142	20.3387	17.0921	20.6167	7.5174	7.4369	7.3147	1479	1227	1438	697	755	565	7	88205115	88226993	-	protein_coding	SRI	sorcin [Source:HGNC Symbol%3BAcc:HGNC:11292]	K23924 SRI, CP-22, CP22, SCN, V19; sorcin	GO:0001508,action potential; GO:0002020,protease binding; GO:0005102,signaling receptor binding; GO:0005246,calcium channel regulator activity; GO:0005509,calcium ion binding; GO:0005515,protein binding; GO:0005654,nucleoplasm; GO:0005737,cytoplasm; GO:0005739,mitochondrion; GO:0005789,endoplasmic reticulum membrane; GO:0005790,smooth endoplasmic reticulum; GO:0005829,cytosol; GO:0006816,calcium …	--	-1.38345	1.28918e-13	1.75792e-10	down
ENSG00000115596	45.3691	33.9715	49.5915	17.3408	11.212	11.4897	1342	992	1407	654	463	361	2	218859805	218874233	+	protein_coding	WNT6	Wnt family member 6 [Source:HGNC Symbol%3BAcc:HGNC:12785]	K00445 WNT6; Wnt family member 6	GO:0001658,branching involved in ureteric bud morphogenesis; GO:0005109,frizzled binding; GO:0005125,cytokine activity; GO:0005576,extracellular region; GO:0005615,extracellular space; GO:0005788,endoplasmic reticulum lumen; GO:0005796,Golgi lumen; GO:0005886,plasma membrane; GO:0009798,axis specification; GO:0009986,cell surface; GO:0010628,positive regulation of gene expression; GO:0016055,Wnt …	--	-1.686	2.54541e-13	3.15539e-10	down
ENSG00000196839	7.51	6.6224	8.1316	2.6935	2.4155	1.9867	363	316	377	166	163	102	20	44619522	44652233	-	protein_coding	ADA	adenosine deaminase [Source:HGNC Symbol%3BAcc:HGNC:186]	K01488 ADA, ADA1; adenosine deaminase	GO:0001666,response to hypoxia; GO:0001821,histamine secretion; GO:0001829,trophectodermal cell differentiation; GO:0001883,purine nucleoside binding; GO:0001889,liver development; GO:0001890,placenta development; GO:0002314,germinal center B cell differentiation; GO:0002636,positive regulation of germinal center formation; GO:0002686,negative regulation of leukocyte migration; GO:0002906,negativ…	--	-1.64575	3.87152e-13	4.39934e-10	down
ENSG00000181588	60.3166	51.7006	29.4438	15.1291	8.9097	10.5583	2958	2503	1385	946	610	550	19	1554669	1568058	-	protein_coding	MEX3D	mex-3 RNA binding family member D [Source:HGNC Symbol%3BAcc:HGNC:16734]	K15686 MEX3D, MEX-3D, MEX3, OK/SW-cl.4, RKHD1, RNF193, TINO; mex-3 RNA binding family member D	GO:0003723,RNA binding; GO:0005634,nucleus; GO:0010609,mRNA localization resulting in posttranscriptional regulation of gene expression; GO:0035925,mRNA 3'-UTR AU-rich region binding; GO:0046872,metal ion binding; GO:0048471,perinuclear region of cytoplasm; GO:0061157,mRNA destabilization	--	-2.04869	1.64312e-12	1.72351e-09	down
ENSG00000149573	3.2	3.5892	4.1159	8.9139	9.5637	9.2802	261	289	322	927	1089	804	11	118253416	118264536	-	protein_coding	MPZL2	myelin protein zero like 2 [Source:HGNC Symbol%3BAcc:HGNC:3496]	--	GO:0005515,protein binding; GO:0005856,cytoskeleton; GO:0007156,homophilic cell adhesion via plasma membrane adhesion molecules; GO:0009653,anatomical structure morphogenesis; GO:0016021,integral component of membrane	--	1.35059	2.01232e-12	1.93455e-09	up
ENSG00000213563	10.5346	6.591	7.4701	2.4908	1.7894	2.5523	544	336	370	164	129	140	8	144525733	144529132	-	protein_coding	C8orf82	chromosome 8 open reading frame 82 [Source:HGNC Symbol%3BAcc:HGNC:33826]	--	--	--	-1.8595	2.12806e-12	1.93455e-09	down
ENSG00000160767	23.8415	20.646	21.0595	9.885	7.0994	8.0328	1833	1567	1553	969	762	656	1	155247205	155255483	-	protein_coding	FAM189B	family with sequence similarity 189 member B [Source:HGNC Symbol%3BAcc:HGNC:1233]	--	GO:0005515,protein binding; GO:0008150,biological_process; GO:0016021,integral component of membrane; GO:0050699,WW domain binding	--	-1.39469	3.04193e-12	2.59248e-09	down
ENSG00000164379	6.7702	4.2696	6.4664	1.6615	1.6113	1.7476	310	193	284	97	103	85	6	1312098	1314758	+	protein_coding	FOXQ1	forkhead box Q1 [Source:HGNC Symbol%3BAcc:HGNC:20951]	K09410 FOXQ1, HFH1; forkhead box Q1	GO:0000122,negative regulation of transcription by RNA polymerase II; GO:0000785,chromatin; GO:0000978,RNA polymerase II proximal promoter sequence-specific DNA binding; GO:0000981,DNA-binding transcription factor activity, RNA polymerase II-specific; GO:0001227,DNA-binding transcription repressor activity, RNA polymerase II-specific; GO:0005634,nucleus; GO:0006357,regulation of transcription by …	Fork_head	-1.80397	3.62925e-12	2.91108e-09	down
ENSG00000115216	17.0341	15.4544	15.2352	7.1161	6.0617	6.0368	1562	1399	1340	832	776	588	2	27427790	27442259	+	protein_coding	NRBP1	nuclear receptor binding protein 1 [Source:HGNC Symbol%3BAcc:HGNC:7993]	K08875 NRBP1, BCON3, MADM, MUDPNP, NRBP; nuclear receptor binding protein 1	GO:0004674,protein serine/threonine kinase activity; GO:0005515,protein binding; GO:0005524,ATP binding; GO:0005654,nucleoplasm; GO:0005737,cytoplasm; GO:0005938,cell cortex; GO:0006367,transcription initiation from RNA polymerase II promoter; GO:0006468,protein phosphorylation; GO:0006888,ER to Golgi vesicle-mediated transport; GO:0012505,endomembrane system; GO:0016020,membrane; GO:0030027,lame…	--	-1.31685	4.39588e-12	3.33012e-09	down
ENSG00000142327	7.6562	4.9118	4.9413	2.1331	1.6922	1.6956	1050	665	650	373	324	247	2	240565804	240581372	+	protein_coding	RNPEPL1	arginyl aminopeptidase like 1 [Source:HGNC Symbol%3BAcc:HGNC:10079]	K09605 RNPEPL1; arginyl aminopeptidase like 1	GO:0006508,proteolysis; GO:0008270,zinc ion binding; GO:0070006,metalloaminopeptidase activity	--	-1.67604	5.18596e-12	3.72188e-09	down
ENSG00000198816	10.2112	5.3414	6.5155	1.9256	1.299	1.8386	366	189	224	88	65	70	19	7515292	7521025	+	protein_coding	ZNF358	zinc finger protein 358 [Source:HGNC Symbol%3BAcc:HGNC:16838]	--	GO:0000978,RNA polymerase II proximal promoter sequence-specific DNA binding; GO:0003700,DNA-binding transcription factor activity; GO:0005634,nucleus; GO:0006357,regulation of transcription by RNA polymerase II; GO:0019827,stem cell population maintenance; GO:0021915,neural tube development; GO:0035115,embryonic forelimb morphogenesis; GO:0046872,metal ion binding	zf-C2H2	-2.13728	5.97361e-12	3.98279e-09	down
ENSG00000104881	12.1361	9.8347	8.5074	4.0884	3.4027	3.1882	1050	840	706	451	411	293	19	45379638	45406349	-	protein_coding	PPP1R13L	protein phosphatase 1 regulatory subunit 13 like [Source:HGNC Symbol%3BAcc:HGNC:18838]	--	GO:0000122,negative regulation of transcription by RNA polymerase II; GO:0003215,cardiac right ventricle morphogenesis; GO:0003229,ventricular cardiac muscle tissue development; GO:0003714,transcription corepressor activity; GO:0005515,protein binding; GO:0005634,nucleus; GO:0005654,nucleoplasm; GO:0005829,cytosol; GO:0006351,transcription, DNA-templated; GO:0006357,regulation of transcription by…	--	-1.52178	6.13365e-12	3.98279e-09	down
ENSG00000187634	5.0286	2.8785	3.6016	1.1799	0.888	0.6164	361	204	248	108	89	47	1	923923	944575	+	protein_coding	SAMD11	sterile alpha motif domain containing 11 [Source:HGNC Symbol%3BAcc:HGNC:28706]	--	GO:0003682,chromatin binding; GO:0005515,protein binding; GO:0005634,nucleus; GO:0042393,histone binding; GO:0045892,negative regulation of transcription, DNA-templated	SAND	-2.10194	9.558e-12	5.92422e-09	down
ENSG00000281181	106.532	46.3035	88.6834	24.3945	10.373	13.0999	1692	726	1351	494	230	221	21	8437629	8438551	-	lncRNA	FP236383.5	novel transcript%2C similar to YY1 associated myogenesis RNA 1 YAM1	--	--	--	-2.34046	1.11741e-11	6.62477e-09	down
ENSG00000142303	4.4821	2.9099	4.418	1.2543	1.1456	1.381	440	282	416	157	157	144	19	8580240	8610735	-	protein_coding	ADAMTS10	ADAM metallopeptidase with thrombospondin type 1 motif 10 [Source:HGNC Symbol%3BAcc:HGNC:13201]	K08625 ADAMTS10, ADAM-TS10, ADAMTS-10, WMS, WMS1; ADAM metallopeptidase with thrombospondin type 1 motif 10	GO:0001527,microfibril; GO:0003674,molecular_function; GO:0004222,metalloendopeptidase activity; GO:0005515,protein binding; GO:0006508,proteolysis; GO:0008150,biological_process; GO:0030198,extracellular matrix organization; GO:0031012,extracellular matrix; GO:0046872,metal ion binding; GO:0062023,collagen-containing extracellular matrix	--	-1.64604	1.33646e-11	7.59331e-09	down
ENSG00000177169	18.769	17.3746	24.5534	9.056	7.3203	8.0057	2461	2249	3088	1514	1340	1115	12	131894622	131923150	+	protein_coding	ULK1	unc-51 like autophagy activating kinase 1 [Source:HGNC Symbol%3BAcc:HGNC:12558]	K21357 ULK1, ATG1, ATG1A, UNC51, Unc51.1, hATG1; unc-51 like autophagy activating kinase 1	GO:0004674,protein serine/threonine kinase activity; GO:0005515,protein binding; GO:0005524,ATP binding; GO:0005737,cytoplasm; GO:0005741,mitochondrial outer membrane; GO:0005776,autophagosome; GO:0005789,endoplasmic reticulum membrane; GO:0005829,cytosol; GO:0006468,protein phosphorylation; GO:0006914,autophagy; GO:0007165,signal transduction; GO:0008104,protein localization; GO:0010508,positive…	--	-1.31164	1.67208e-11	9.12021e-09	down
ENSG00000187134	5.6026	4.4865	8.7443	2.1269	1.4723	2.1535	845	668	1265	409	310	345	10	4963253	4983283	+	protein_coding	AKR1C1	aldo-keto reductase family 1 member C1 [Source:HGNC Symbol%3BAcc:HGNC:384]	K00212 AKR1C1, 2-ALPHA-HSD, 20-ALPHA-HSD, C9, DD1, DD1/DD2, DDH, DDH1, H-37, HAKRC, HBAB, MBAB; aldo-keto reductase family 1 member C1	GO:0001523,retinoid metabolic process; GO:0004032,alditol:NADP+ 1-oxidoreductase activity; GO:0004033,aldo-keto reductase (NADP) activity; GO:0004303,estradiol 17-beta-dehydrogenase activity; GO:0005515,protein binding; GO:0005829,cytosol; GO:0006693,prostaglandin metabolic process; GO:0006805,xenobiotic metabolic process; GO:0007586,digestion; GO:0008202,steroid metabolic process; GO:0008206,bil…	--	-1.70297	2.06471e-11	1.08286e-08	down
ENSG00000125753	24.4087	21.4973	17.536	8.7216	5.1181	7.3144	1486	1292	1024	677	435	473	19	45506579	45526983	+	protein_coding	VASP	vasodilator stimulated phosphoprotein [Source:HGNC Symbol%3BAcc:HGNC:12652]	K06274 VASP; vasodilator stimulated phosphoprotein	GO:0001843,neural tube closure; GO:0003779,actin binding; GO:0005515,protein binding; GO:0005522,profilin binding; GO:0005829,cytosol; GO:0005886,plasma membrane; GO:0005923,bicellular tight junction; GO:0005925,focal adhesion; GO:0007411,axon guidance; GO:0008154,actin polymerization or depolymerization; GO:0015629,actin cytoskeleton; GO:0017124,SH3 domain binding; GO:0030036,actin cytoskeleton …	--	-1.59489	2.6561e-11	1.34143e-08	down
ENSG00000116649	193.735	149.128	131.541	69.3796	50.1988	53.2959	6314	4798	4112	2883	2284	1845	1	11054584	11060020	-	protein_coding	SRM	spermidine synthase [Source:HGNC Symbol%3BAcc:HGNC:11296]	K00797 SRM, PAPT, SPDSY, SPS1, SRML1; spermidine synthase	GO:0004766,spermidine synthase activity; GO:0005515,protein binding; GO:0005829,cytosol; GO:0006595,polyamine metabolic process; GO:0006596,polyamine biosynthetic process; GO:0008295,spermidine biosynthetic process; GO:0042802,identical protein binding; GO:0042803,protein homodimerization activity; GO:1990830,cellular response to leukemia inhibitory factor	--	-1.46713	4.32309e-11	2.10535e-08	down
ENSG00000137745	19.5767	25.6508	22.2072	8.7392	9.422	9.7368	954	1234	1038	543	641	504	11	102942995	102955732	-	protein_coding	MMP13	matrix metallopeptidase 13 [Source:HGNC Symbol%3BAcc:HGNC:7159]	K07994 MMP13, CLG3, MANDP1, MDST, MMP-13; matrix metallopeptidase 13	GO:0004175,endopeptidase activity; GO:0004222,metalloendopeptidase activity; GO:0005509,calcium ion binding; GO:0005518,collagen binding; GO:0005576,extracellular region; GO:0005615,extracellular space; GO:0006508,proteolysis; GO:0008270,zinc ion binding; GO:0022617,extracellular matrix disassembly; GO:0030198,extracellular matrix organization; GO:0030574,collagen catabolic process; GO:0031012,ex…	--	-1.27376	4.97505e-11	2.3393e-08	down
ENSG00000126458	19.6176	11.6988	8.522	3.2261	2.2665	3.1278	372	219	155	78	60	63	19	49635292	49640143	-	protein_coding	RRAS	RAS related [Source:HGNC Symbol%3BAcc:HGNC:10447]	K07829 RRAS, R-Ras; RAS related	GO:0002521,leukocyte differentiation; GO:0003924,GTPase activity; GO:0005515,protein binding; GO:0005525,GTP binding; GO:0005886,plasma membrane; GO:0005925,focal adhesion; GO:0007265,Ras protein signal transduction; GO:0010595,positive regulation of endothelial cell migration; GO:0019003,GDP binding; GO:0030336,negative regulation of cell migration; GO:0044877,protein-containing complex binding;…	--	-2.22867	7.16233e-11	3.25552e-08	down
ENSG00000188483	39.3505	26.9794	21.0159	10.5623	7.0659	9.3272	1835	1242	940	628	460	462	9	129175552	129178261	-	protein_coding	IER5L	immediate early response 5 like [Source:HGNC Symbol%3BAcc:HGNC:23679]	--	--	--	-1.71238	9.52574e-11	4.09323e-08	down
ENSG00000197903	296.325	245.343	112.609	62.5218	44.4023	56.0377	2524	2063	920	679	528	507	6	27146361	27146855	-	protein_coding	H2BC12	H2B clustered histone 12 [Source:HGNC Symbol%3BAcc:HGNC:13954]	K11252 H2BC12, H2B/S, H2BFAiii, H2BFT, H2BK, HIST1H2BK; H2B clustered histone 12	GO:0000786,nucleosome; GO:0002227,innate immune response in mucosa; GO:0003674,molecular_function; GO:0003677,DNA binding; GO:0005515,protein binding; GO:0005615,extracellular space; GO:0005634,nucleus; GO:0005654,nucleoplasm; GO:0005829,cytosol; GO:0006334,nucleosome assembly; GO:0016567,protein ubiquitination; GO:0019731,antibacterial humoral response; GO:0031640,killing of cells of other organ…	--	-2.02667	9.6057e-11	4.09323e-08	down
ENSG00000129925	11.9169	11.4864	7.8814	4.4056	2.9989	3.2496	908	864	576	428	319	263	16	370788	387113	-	protein_coding	PGAP6	post-glycosylphosphatidylinositol attachment to proteins 6 [Source:HGNC Symbol%3BAcc:HGNC:17205]	K24576 PGAP6, GPI-PLA2, M83, TMEM6, TMEM8, TMEM8A; post-glycosylphosphatidylinositol attachment to proteins 6	GO:0003674,molecular_function; GO:0004623,phospholipase A2 activity; GO:0005515,protein binding; GO:0005765,lysosomal membrane; GO:0005886,plasma membrane; GO:0005887,integral component of plasma membrane; GO:0008150,biological_process; GO:0070062,extracellular exosome; GO:0102567,phospholipase A2 activity (consuming 1,2-dipalmitoylphosphatidylcholine); GO:0102568,phospholipase A2 activity consum…	--	-1.56472	1.20869e-10	4.99447e-08	down
ENSG00000198909	6.6495	7.4007	8.093	3.3127	2.9778	3.4122	699	768	816	444	437	381	17	63622415	63696305	+	protein_coding	MAP3K3	mitogen-activated protein kinase kinase kinase 3 [Source:HGNC Symbol%3BAcc:HGNC:6855]	K04421 MAP3K3, MAPKKK3, MEKK3; mitogen-activated protein kinase kinase kinase 3	GO:0000165,MAPK cascade; GO:0000186,activation of MAPKK activity; GO:0001568,blood vessel development; GO:0004672,protein kinase activity; GO:0004709,MAP kinase kinase kinase activity; GO:0005515,protein binding; GO:0005524,ATP binding; GO:0005829,cytosol; GO:0035556,intracellular signal transduction; GO:0043123,positive regulation of I-kappaB kinase/NF-kappaB signaling; GO:0046777,protein autoph…	--	-1.18929	3.96807e-10	1.55039e-07	down
ENSG00000156381	9.3605	7.2115	7.5063	3.6486	2.9338	3.2487	1161	883	893	577	508	428	14	102501767	102509799	-	protein_coding	ANKRD9	ankyrin repeat domain 9 [Source:HGNC Symbol%3BAcc:HGNC:20096]	--	GO:0005829,cytosol; GO:0043687,post-translational protein modification	--	-1.29933	3.97943e-10	1.55039e-07	down
ENSG00000125968	189.614	139.173	212.772	86.8335	64.4496	65.4051	4023	2915	4330	2349	1909	1474	20	31605283	31606515	+	protein_coding	ID1	inhibitor of DNA binding 1%2C HLH protein [Source:HGNC Symbol%3BAcc:HGNC:5360]	K04680 ID1, ID, bHLHb24; inhibitor of DNA binding 1, HLH protein	GO:0000122,negative regulation of transcription by RNA polymerase II; GO:0001525,angiogenesis; GO:0005515,protein binding; GO:0005634,nucleus; GO:0005654,nucleoplasm; GO:0005794,Golgi apparatus; GO:0005813,centrosome; GO:0007179,transforming growth factor beta receptor signaling pathway; GO:0007420,brain development; GO:0008022,protein C-terminus binding; GO:0008134,transcription factor binding; …	bHLH	-1.3202	4.59518e-10	1.71026e-07	down
ENSG00000185340	23.7853	17.9849	17.4558	9.2155	5.7689	7.2037	1834	1369	1291	906	621	590	22	29306582	29312785	+	protein_coding	GAS2L1	growth arrest specific 2 like 1 [Source:HGNC Symbol%3BAcc:HGNC:16955]	K24627 GAS2L1, GAR22; growth arrest specific 2 like 1	GO:0000226,microtubule cytoskeleton organization; GO:0001578,microtubule bundle formation; GO:0005515,protein binding; GO:0005737,cytoplasm; GO:0005884,actin filament; GO:0007050,cell cycle arrest; GO:0008017,microtubule binding; GO:0008093,cytoskeletal adaptor activity; GO:0009267,cellular response to starvation; GO:0031110,regulation of microtubule polymerization or depolymerization; GO:0035371…	--	-1.42581	4.64062e-10	1.71026e-07	down
ENSG00000158292	3.447	3.3935	3.868	1.5092	1.3089	1.2251	249	242	268	139	132	94	1	6247353	6261098	-	protein_coding	GPR153	G protein-coupled receptor 153 [Source:HGNC Symbol%3BAcc:HGNC:23618]	K08437 GPR153, PGR1; G protein-coupled receptor 153	GO:0004930,G protein-coupled receptor activity; GO:0005886,plasma membrane; GO:0007186,G protein-coupled receptor signaling pathway; GO:0016021,integral component of membrane	--	-1.4022	5.49532e-10	1.97195e-07	down
ENSG00000184897	99.4768	54.9849	61.3477	27.7204	14.9375	23.2054	2595	1416	1535	922	544	643	3	129314771	129316286	-	protein_coding	H1-10	H1.10 linker histone [Source:HGNC Symbol%3BAcc:HGNC:4722]	K11275 H1-10, H1.10, H1FX, H1X; H1.10 linker histone	GO:0000786,nucleosome; GO:0003690,double-stranded DNA binding; GO:0003723,RNA binding; GO:0005634,nucleus; GO:0005654,nucleoplasm; GO:0005730,nucleolus; GO:0006334,nucleosome assembly; GO:0016584,nucleosome positioning; GO:0030261,chromosome condensation; GO:0031492,nucleosomal DNA binding; GO:0031936,negative regulation of chromatin silencing; GO:0045296,cadherin binding; GO:0045910,negative reg…	--	-1.72603	8.65504e-10	3.02616e-07	down
ENSG00000106538	30.5032	17.3304	23.2324	9.0012	4.1649	7.4229	1002	562	732	377	191	259	7	150338317	150341662	-	protein_coding	RARRES2	retinoic acid receptor responder 2 [Source:HGNC Symbol%3BAcc:HGNC:9868]	K10044 RARRES2, HP10433, TIG2; retinoic acid receptor responder 2	GO:0001523,retinoid metabolic process; GO:0001934,positive regulation of protein phosphorylation; GO:0002576,platelet degranulation; GO:0003084,positive regulation of systemic arterial blood pressure; GO:0005102,signaling receptor binding; GO:0005515,protein binding; GO:0005576,extracellular region; GO:0005615,extracellular space; GO:0006935,chemotaxis; GO:0006954,inflammatory response; GO:000828…	--	-1.79692	8.96769e-10	3.03659e-07	down
ENSG00000276180	30.5392	22.2006	20.836	9.8978	8.6857	9.1326	680	488	445	281	270	216	6	27138588	27139881	+	protein_coding	H4C9	H4 clustered histone 9 [Source:HGNC Symbol%3BAcc:HGNC:4793]	K11254 H4C9, H4-16, H4/m, H4C1, H4C11, H4C12, H4C13, H4C14, H4C15, H4C2, H4C3, H4C4, H4C5, H4C6, H4C8, H4FM, H4M, HIST1H4I; H4 clustered histone 9	GO:0000183,chromatin silencing at rDNA; GO:0000228,nuclear chromosome; GO:0000781,chromosome, telomeric region; GO:0000786,nucleosome; GO:0003677,DNA binding; GO:0003723,RNA binding; GO:0005515,protein binding; GO:0005576,extracellular region; GO:0005634,nucleus; GO:0005654,nucleoplasm; GO:0006303,double-strand break repair via nonhomologous end joining; GO:0006334,nucleosome assembly; GO:0006335…	--	-1.41847	9.13027e-10	3.03659e-07	down
ENSG00000132481	12.7131	10.4446	11.1929	5.4637	4.3679	4.4708	688	558	581	377	330	257	17	75874164	75878581	-	protein_coding	TRIM47	tripartite motif containing 47 [Source:HGNC Symbol%3BAcc:HGNC:19020]	K12023 TRIM47, GOA, RNF100; tripartite motif containing 47	GO:0004842,ubiquitin-protein transferase activity; GO:0005634,nucleus; GO:0005829,cytosol; GO:0008270,zinc ion binding; GO:0016567,protein ubiquitination	--	-1.26831	1.03739e-09	3.36806e-07	down
ENSG00000171223	59.8927	39.181	108.231	22.2168	14.2852	20.5093	1886	1218	3269	892	628	686	19	12791486	12793315	+	protein_coding	JUNB	JunB proto-oncogene%2C AP-1 transcription factor subunit [Source:HGNC Symbol%3BAcc:HGNC:6205]	K09028 JUNB, AP-1; JunB proto-oncogene, AP-1 transcription factor subunit	GO:0000785,chromatin; GO:0000978,RNA polymerase II proximal promoter sequence-specific DNA binding; GO:0000981,DNA-binding transcription factor activity, RNA polymerase II-specific; GO:0001228,DNA-binding transcription activator activity, RNA polymerase II-specific; GO:0001570,vasculogenesis; GO:0001649,osteoblast differentiation; GO:0001829,trophectodermal cell differentiation; GO:0003677,DNA bi…	TF_bZIP	-1.84872	1.07944e-09	3.4122e-07	down
ENSG00000171222	54.1547	32.1768	32.0851	16.1446	9.7811	12.5814	1860	1091	1057	707	469	459	20	35953617	35959472	-	protein_coding	SCAND1	SCAN domain containing 1 [Source:HGNC Symbol%3BAcc:HGNC:10566]	--	GO:0005515,protein binding; GO:0005634,nucleus; GO:0045893,positive regulation of transcription, DNA-templated	--	-1.63478	1.10103e-09	3.4122e-07	down
ENSG00000172889	7.5023	5.3266	4.3007	1.9021	1.7209	1.7071	331	232	182	107	106	80	9	136658856	136672678	+	protein_coding	EGFL7	EGF like domain multiple 7 [Source:HGNC Symbol%3BAcc:HGNC:20594]	K24465 EGFL7, NEU1, VE-STATIN, ZNEU1; EGF like domain multiple 7	GO:0001525,angiogenesis; GO:0001568,blood vessel development; GO:0001570,vasculogenesis; GO:0001938,positive regulation of endothelial cell proliferation; GO:0005102,signaling receptor binding; GO:0005509,calcium ion binding; GO:0005515,protein binding; GO:0005576,extracellular region; GO:0005615,extracellular space; GO:0007155,cell adhesion; GO:0009986,cell surface; GO:0045746,negative regulatio…	--	-1.69598	1.44101e-09	4.36659e-07	down
ENSG00000221869	52.5443	34.371	44.183	18.057	10.4733	17.4797	1132	731	913	496	315	400	8	47736913	47738164	-	protein_coding	CEBPD	CCAAT enhancer binding protein delta [Source:HGNC Symbol%3BAcc:HGNC:1835]	K10050 CEBPD, C/EBP-delta, CELF, CRP3, NF-IL6-beta; CCAAT enhancer binding protein delta	GO:0000785,chromatin; GO:0000978,RNA polymerase II proximal promoter sequence-specific DNA binding; GO:0000981,DNA-binding transcription factor activity, RNA polymerase II-specific; GO:0001228,DNA-binding transcription activator activity, RNA polymerase II-specific; GO:0005515,protein binding; GO:0005654,nucleoplasm; GO:0006357,regulation of transcription by RNA polymerase II; GO:0006366,transcri…	TF_bZIP	-1.5181	1.529e-09	4.48154e-07	down
ENSG00000099864	2.804	1.7977	2.1092	0.7702	0.5847	0.7129	237	150	171	83	69	64	19	708935	748329	+	protein_coding	PALM	paralemmin [Source:HGNC Symbol%3BAcc:HGNC:8594]	K16519 PALM, PALM1; paralemmin	GO:0005515,protein binding; GO:0005654,nucleoplasm; GO:0005886,plasma membrane; GO:0007010,cytoskeleton organization; GO:0007193,adenylate cyclase-inhibiting G protein-coupled receptor signaling pathway; GO:0007194,negative regulation of adenylate cyclase activity; GO:0008360,regulation of cell shape; GO:0014069,postsynaptic density; GO:0016323,basolateral plasma membrane; GO:0016327,apicolateral…	--	-1.70672	1.54468e-09	4.48154e-07	down
ENSG00000233493	23.413	11.6042	10.7228	3.607	1.9166	3.6999	280	137	123	55	32	47	19	55379244	55384292	-	protein_coding	TMEM238	transmembrane protein 238 [Source:HGNC Symbol%3BAcc:HGNC:40042]	--	GO:0016021,integral component of membrane	--	-2.33294	1.69213e-09	4.80706e-07	down
ENSG00000166407	16.0539	11.7045	14.1787	5.2931	4.7853	6.1931	471	339	399	198	196	193	11	8224309	8268716	-	protein_coding	LMO1	LIM domain only 1 [Source:HGNC Symbol%3BAcc:HGNC:6641]	K24098 LMO1, RBTN1, RHOM1, TTG1; LIM domain only 1	GO:0000122,negative regulation of transcription by RNA polymerase II; GO:0005515,protein binding; GO:0005634,nucleus; GO:0005654,nucleoplasm; GO:0045944,positive regulation of transcription by RNA polymerase II; GO:0046013,regulation of T cell homeostatic proliferation; GO:0046872,metal ion binding; GO:1902036,regulation of hematopoietic stem cell differentiation	--	-1.3724	2.02257e-09	5.62851e-07	down
ENSG00000179862	79.0977	50.3299	39.7293	22.6157	12.3611	10.817	1783	1120	859	650	389	259	1	40861054	40862363	-	protein_coding	CITED4	Cbp/p300 interacting transactivator with Glu/Asp rich carboxy-terminal domain 4 [Source:HGNC Symbol%3BAcc:HGNC:18696]	K22528 CITED4; Cbp/p300 interacting transactivator with Glu/Asp rich carboxy-terminal domain 4	GO:0003713,transcription coactivator activity; GO:0005634,nucleus; GO:0005654,nucleoplasm; GO:0005737,cytoplasm; GO:0043627,response to estrogen; GO:0045944,positive regulation of transcription by RNA polymerase II	--	-1.90116	2.07085e-09	5.64763e-07	down
ENSG00000182272	6.2138	5.2936	7.1948	2.9982	2.0101	2.1432	434	365	482	267	196	159	11	369499	382117	+	protein_coding	B4GALNT4	beta-1%2C4-N-acetyl-galactosaminyltransferase 4 [Source:HGNC Symbol%3BAcc:HGNC:26315]	K09657 B4GALNT4; beta-1,4-N-acetyl-galactosaminyltransferase 4	GO:0008376,acetylgalactosaminyltransferase activity; GO:0016021,integral component of membrane; GO:0018215,protein phosphopantetheinylation; GO:0032580,Golgi cisterna membrane; GO:0033842,N-acetyl-beta-glucosaminyl-glycoprotein 4-beta-N-acetylgalactosaminyltransferase activity	--	-1.38456	2.76799e-09	7.40085e-07	down
ENSG00000202198	8.9542	6.5804	7.6879	1.7901	1.3834	0.6612	51	37	42	13	11	4	6	52995620	52995950	+	misc_RNA	7SK	7SK RNA [Source:RFAM%3BAcc:RF00100]	--	GO:0034244,negative regulation of transcription elongation from RNA polymerase II promoter; GO:0120259,NA	--	-2.55788	2.88689e-09	7.57031e-07	down
ENSG00000104823	29.5745	19.9124	15.864	9.0842	5.8202	6.8181	1172	779	603	459	322	287	19	38815422	38831841	-	protein_coding	ECH1	enoyl-CoA hydratase 1 [Source:HGNC Symbol%3BAcc:HGNC:3149]	K12663 ECH1, HPXEL; enoyl-CoA hydratase 1	GO:0005515,protein binding; GO:0005739,mitochondrion; GO:0005777,peroxisome; GO:0005782,peroxisomal matrix; GO:0005829,cytosol; GO:0006625,protein targeting to peroxisome; GO:0006635,fatty acid beta-oxidation; GO:0016020,membrane; GO:0051750,delta3,5-delta2,4-dienoyl-CoA isomerase activity; GO:0070062,extracellular exosome	--	-1.60452	3.23185e-09	8.31499e-07	down
ENSG00000169733	5.5633	4.1428	4.2796	2.0048	1.6909	1.4439	370	272	273	170	157	102	17	82047902	82051831	-	protein_coding	RFNG	RFNG O-fucosylpeptide 3-beta-N-acetylglucosaminyltransferase [Source:HGNC Symbol%3BAcc:HGNC:9974]	K05948 RFNG; RFNG O-fucosylpeptide 3-beta-N-acetylglucosaminyltransferase	GO:0003674,molecular_function; GO:0005576,extracellular region; GO:0007389,pattern specification process; GO:0007399,nervous system development; GO:0008375,acetylglucosaminyltransferase activity; GO:0008593,regulation of Notch signaling pathway; GO:0009887,animal organ morphogenesis; GO:0030154,cell differentiation; GO:0030173,integral component of Golgi membrane; GO:0032092,positive regulation o…	--	-1.44851	3.88159e-09	9.80173e-07	down
ENSG00000164171	2.4803	4.6671	3.3609	8.5201	8.7356	9.4719	337	626	438	1476	1657	1367	5	52989340	53094779	+	protein_coding	ITGA2	integrin subunit alpha 2 [Source:HGNC Symbol%3BAcc:HGNC:6137]	K06481 ITGA2, BR, CD49B, GPIa, HPA-5, VLA-2, VLAA2; integrin subunit alpha 2	GO:0001540,amyloid-beta binding; GO:0001618,virus receptor activity; GO:0001666,response to hypoxia; GO:0002687,positive regulation of leukocyte migration; GO:0005178,integrin binding; GO:0005515,protein binding; GO:0005518,collagen binding; GO:0005634,nucleus; GO:0005886,plasma membrane; GO:0005925,focal adhesion; GO:0006929,substrate-dependent cell migration; GO:0006971,hypotonic response; GO:0…	--	1.34804	4.08827e-09	1.01359e-06	up
ENSG00000272667	7.2874	4.9524	5.8665	1.5917	1.1893	1.3027	79	53	61	22	18	15	2	127886556	127887185	+	lncRNA	AC012306.2	novel transcript	--	--	--	-2.14681	4.20774e-09	1.02459e-06	down
ENSG00000149948	0.4705	0.543	0.788	1.3399	1.5966	1.7463	122	139	196	443	578	481	12	65824460	65966291	+	protein_coding	HMGA2	high mobility group AT-hook 2 [Source:HGNC Symbol%3BAcc:HGNC:5009]	K09283 HMGA2, BABL, HMGI-C, HMGIC, LIPO, SRS5, STQTL9; high mobility group AT-hook 2	GO:0000122,negative regulation of transcription by RNA polymerase II; GO:0000228,nuclear chromosome; GO:0000976,transcription regulatory region sequence-specific DNA binding; GO:0001837,epithelial to mesenchymal transition; GO:0002062,chondrocyte differentiation; GO:0003131,mesodermal-endodermal cell signaling; GO:0003680,AT DNA binding; GO:0003712,transcription coregulator activity; GO:0003714,t…	HMGA	1.38564	4.94342e-09	1.1826e-06	up
ENSG00000158825	107.512	74.7336	103.148	44.9122	30.9158	41.7674	1517	1041	1396	808	609	626	1	20589086	20618903	+	protein_coding	CDA	cytidine deaminase [Source:HGNC Symbol%3BAcc:HGNC:1712]	K01489 CDA, CDD; cytidine deaminase	GO:0001882,nucleoside binding; GO:0004126,cytidine deaminase activity; GO:0005515,protein binding; GO:0005576,extracellular region; GO:0005829,cytosol; GO:0007166,cell surface receptor signaling pathway; GO:0008270,zinc ion binding; GO:0008655,pyrimidine-containing compound salvage; GO:0009972,cytidine deamination; GO:0019858,cytosine metabolic process; GO:0030308,negative regulation of cell grow…	--	-1.28255	5.71181e-09	1.34287e-06	down
ENSG00000276045	39.9761	30.6311	23.4907	13.7423	10.2136	12.0452	1556	1177	877	682	555	498	12	121626550	121642677	+	protein_coding	ORAI1	ORAI calcium release-activated calcium modulator 1 [Source:HGNC Symbol%3BAcc:HGNC:25896]	--	--	--	-1.39995	6.07492e-09	1.40403e-06	down
ENSG00000167700	22.8386	13.4684	16.7803	7.9333	4.6025	5.1807	718	418	506	318	202	173	8	144509070	144511213	+	protein_coding	MFSD3	major facilitator superfamily domain containing 3 [Source:HGNC Symbol%3BAcc:HGNC:25157]	--	GO:0005515,protein binding; GO:0015295,solute:proton symporter activity; GO:0016021,integral component of membrane; GO:1902600,proton transmembrane transport	--	-1.59148	6.70565e-09	1.52397e-06	down
ENSG00000058453	4.2497	3.29	3.3929	1.628	1.2054	1.6336	649	496	497	317	257	265	1	16740273	16972964	+	protein_coding	CROCC	ciliary rootlet coiled-coil%2C rootletin [Source:HGNC Symbol%3BAcc:HGNC:21299]	K16469 CROCC, ROLT, TAX1BP2; ciliary rootlet coiled-coil, rootletin	GO:0001917,photoreceptor inner segment; GO:0003779,actin binding; GO:0005198,structural molecule activity; GO:0005200,structural constituent of cytoskeleton; GO:0005515,protein binding; GO:0005813,centrosome; GO:0005814,centriole; GO:0005829,cytosol; GO:0005886,plasma membrane; GO:0007098,centrosome cycle; GO:0008104,protein localization; GO:0010457,centriole-centriole cohesion; GO:0010669,epithe…	--	-1.29976	7.82344e-09	1.74886e-06	down
ENSG00000159674	4.4278	3.8754	4.6669	2.1628	1.5441	1.7003	456	394	461	284	222	186	4	1166932	1208962	-	protein_coding	SPON2	spondin 2 [Source:HGNC Symbol%3BAcc:HGNC:11253]	K24428 SPON2, DIL-1, DIL1, M-SPONDIN, MINDIN; spondin 2	GO:0005515,protein binding; GO:0007155,cell adhesion; GO:0031012,extracellular matrix; GO:0045087,innate immune response; GO:0046872,metal ion binding; GO:0070062,extracellular exosome	--	-1.26274	8.45065e-09	1.8586e-06	down
ENSG00000146072	24.0055	34.3547	25.2802	13.4139	12.4592	11.2923	1485	2098	1500	1058	1076	742	6	47231532	47309905	-	protein_coding	TNFRSF21	TNF receptor superfamily member 21 [Source:HGNC Symbol%3BAcc:HGNC:13469]	K05157 TNFRSF21, BM-018, CD358, DR6; TNF receptor superfamily member 21	GO:0001783,B cell apoptotic process; GO:0002250,adaptive immune response; GO:0005515,protein binding; GO:0005737,cytoplasm; GO:0005886,plasma membrane; GO:0005887,integral component of plasma membrane; GO:0006915,apoptotic process; GO:0006959,humoral immune response; GO:0007413,axonal fasciculation; GO:0016032,viral process; GO:0019216,regulation of lipid metabolic process; GO:0030424,axon; GO:00…	--	-1.172	9.29653e-09	2.01218e-06	down
ENSG00000182379	9.9424	8.4566	7.3236	3.9413	2.0127	2.5435	368	309	260	186	104	100	12	57216794	57226449	+	protein_coding	NXPH4	neurexophilin 4 [Source:HGNC Symbol%3BAcc:HGNC:8078]	--	GO:0003674,molecular_function; GO:0005102,signaling receptor binding; GO:0005575,cellular_component; GO:0005576,extracellular region; GO:0007218,neuropeptide signaling pathway	--	-1.60632	1.02138e-08	2.17617e-06	down
ENSG00000115844	15.0029	13.1368	18.7414	7.7167	6.9776	5.7823	767	663	919	503	498	314	2	172099438	172102900	-	protein_coding	DLX2	distal-less homeobox 2 [Source:HGNC Symbol%3BAcc:HGNC:2915]	K18488 DLX2, TES-1, TES1; distal-less homeobox 2	GO:0000122,negative regulation of transcription by RNA polymerase II; GO:0000785,chromatin; GO:0000978,RNA polymerase II proximal promoter sequence-specific DNA binding; GO:0000981,DNA-binding transcription factor activity, RNA polymerase II-specific; GO:0001228,DNA-binding transcription activator activity, RNA polymerase II-specific; GO:0003682,chromatin binding; GO:0003700,DNA-binding transcrip…	Homeobox	-1.19008	1.09094e-08	2.28862e-06	down
ENSG00000117500	5.7162	7.452	11.0836	17.9873	20.5131	19.0608	906	1166	1685	3635	4539	3209	1	93149742	93180516	-	protein_coding	TMED5	transmembrane p24 trafficking protein 5 [Source:HGNC Symbol%3BAcc:HGNC:24251]	K14825 TMED5, CGI-100, p24g2, p28; transmembrane p24 trafficking protein 5	GO:0005515,protein binding; GO:0005783,endoplasmic reticulum; GO:0005789,endoplasmic reticulum membrane; GO:0005793,endoplasmic reticulum-Golgi intermediate compartment; GO:0005794,Golgi apparatus; GO:0005801,cis-Golgi network; GO:0006886,intracellular protein transport; GO:0006888,ER to Golgi vesicle-mediated transport; GO:0007030,Golgi organization; GO:0016021,integral component of membrane; GO…	--	1.25933	1.10824e-08	2.28969e-06	up
ENSG00000076826	3.5816	2.9651	4.4412	1.4279	1.1847	1.6355	301	246	358	153	139	146	19	7595863	7618304	+	protein_coding	CAMSAP3	calmodulin regulated spectrin associated protein family member 3 [Source:HGNC Symbol%3BAcc:HGNC:29307]	K17493 CAMSAP3, KIAA1543, NEZHA, PPP1R80; calmodulin regulated spectrin associated protein family member 3	GO:0000226,microtubule cytoskeleton organization; GO:0001701,in utero embryonic development; GO:0003341,cilium movement; GO:0005515,protein binding; GO:0005516,calmodulin binding; GO:0005654,nucleoplasm; GO:0005737,cytoplasm; GO:0005813,centrosome; GO:0005915,zonula adherens; GO:0005930,axoneme; GO:0007026,negative regulation of microtubule depolymerization; GO:0009792,embryo development ending i…	--	-1.37061	1.20719e-08	2.45691e-06	down
ENSG00000115457	22.7948	15.0956	14.0035	7.8817	5.7147	6.7957	1860	1216	1096	820	651	589	2	216632828	216664436	+	protein_coding	IGFBP2	insulin like growth factor binding protein 2 [Source:HGNC Symbol%3BAcc:HGNC:5471]	K23575 IGFBP2, IBP2, IGF-BP53; insulin like growth factor binding protein 2	GO:0005102,signaling receptor binding; GO:0005515,protein binding; GO:0005576,extracellular region; GO:0005615,extracellular space; GO:0007165,signal transduction; GO:0007565,female pregnancy; GO:0007568,aging; GO:0007584,response to nutrient; GO:0009612,response to mechanical stimulus; GO:0010226,response to lithium ion; GO:0016324,apical plasma membrane; GO:0031410,cytoplasmic vesicle; GO:00319…	--	-1.36065	1.28643e-08	2.57966e-06	down
ENSG00000006016	0.9598	0.5555	0.6943	0.1536	0.1122	0.0922	49	28	34	10	8	5	19	18572220	18607741	-	protein_coding	CRLF1	cytokine receptor like factor 1 [Source:HGNC Symbol%3BAcc:HGNC:2364]	K24481 CRLF1, CISS, CISS1, CLF, CLF-1, NR6, zcytor5; cytokine receptor like factor 1	GO:0001657,ureteric bud development; GO:0004896,cytokine receptor activity; GO:0005125,cytokine activity; GO:0005127,ciliary neurotrophic factor receptor binding; GO:0005515,protein binding; GO:0005576,extracellular region; GO:0005615,extracellular space; GO:0005829,cytosol; GO:0008284,positive regulation of cell proliferation; GO:0009897,external side of plasma membrane; GO:0019221,cytokine-medi…	--	-2.6009	1.57352e-08	3.09016e-06	down
ENSG00000071655	41.8241	26.7358	18.5771	11.1052	7.7633	10.2381	5692	3592	2425	1927	1475	1480	19	1573596	1592865	-	protein_coding	MBD3	methyl-CpG binding domain protein 3 [Source:HGNC Symbol%3BAcc:HGNC:6918]	K11591 MBD3; methyl-CpG binding domain protein 3	GO:0000122,negative regulation of transcription by RNA polymerase II; GO:0000785,chromatin; GO:0000792,heterochromatin; GO:0001701,in utero embryonic development; GO:0003677,DNA binding; GO:0005515,protein binding; GO:0005654,nucleoplasm; GO:0005737,cytoplasm; GO:0006346,methylation-dependent chromatin silencing; GO:0007420,brain development; GO:0007507,heart development; GO:0007568,aging; GO:000…	MBD	-1.60172	1.58632e-08	3.09016e-06	down
ENSG00000163702	7.6291	4.5123	9.5553	2.6103	2.6957	2.5789	596	348	716	260	294	214	3	9917074	9933630	+	protein_coding	IL17RC	interleukin 17 receptor C [Source:HGNC Symbol%3BAcc:HGNC:18358]	K05166 IL17RC, CANDF9, IL17-RL, IL17RL; interleukin 17 receptor C	GO:0005102,signaling receptor binding; GO:0005515,protein binding; GO:0005886,plasma membrane; GO:0006954,inflammatory response; GO:0009986,cell surface; GO:0016021,integral component of membrane; GO:0030368,interleukin-17 receptor activity; GO:0032755,positive regulation of interleukin-6 production; GO:0050832,defense response to fungus; GO:0071621,granulocyte chemotaxis; GO:0097400,interleukin-…	--	-1.45469	1.64944e-08	3.16786e-06	down
ENSG00000162522	18.0714	18.8045	22.8565	10.6225	7.8483	9.579	1872	1923	2271	1403	1135	1054	1	32741830	32774970	+	protein_coding	KIAA1522	KIAA1522 [Source:HGNC Symbol%3BAcc:HGNC:29301]	--	GO:0030154,cell differentiation	--	-1.08805	1.68461e-08	3.19046e-06	down
ENSG00000175130	86.3446	71.8905	42.5999	27.5068	23.4254	22.7551	2297	1888	1087	933	870	643	1	32333839	32336233	-	protein_coding	MARCKSL1	MARCKS like 1 [Source:HGNC Symbol%3BAcc:HGNC:7142]	K13536 MARCKSL1, F52, MACMARCKS, MLP, MLP1, MRP; MARCKS like 1	GO:0005515,protein binding; GO:0005516,calmodulin binding; GO:0005737,cytoplasm; GO:0005856,cytoskeleton; GO:0005886,plasma membrane; GO:0007015,actin filament organization; GO:0007417,central nervous system development; GO:0008284,positive regulation of cell proliferation; GO:0051015,actin filament binding; GO:0070062,extracellular exosome	--	-1.46288	1.74911e-08	3.24572e-06	down
ENSG00000172346	7.6828	5.3124	11.1169	3.3695	2.1347	2.4413	397	271	551	222	154	134	22	41561010	41577741	+	protein_coding	CSDC2	cold shock domain containing C2 [Source:HGNC Symbol%3BAcc:HGNC:30359]	--	GO:0003723,RNA binding; GO:0003730,mRNA 3'-UTR binding; GO:0005515,protein binding; GO:0005634,nucleus; GO:0005737,cytoplasm; GO:0006397,mRNA processing; GO:0008134,transcription factor binding; GO:0043488,regulation of mRNA stability	CSD	-1.59306	1.76139e-08	3.24572e-06	down
ENSG00000125652	36.2085	26.1217	21.0091	11.9265	9.2166	10.1113	681	485	379	286	242	202	19	6372794	6375250	+	protein_coding	ALKBH7	alkB homolog 7 [Source:HGNC Symbol%3BAcc:HGNC:21306]	K10769 ALKBH7, ABH7, SPATA11, UNQ6002; alkB homolog 7	GO:0005515,protein binding; GO:0005739,mitochondrion; GO:0005759,mitochondrial matrix; GO:0006631,fatty acid metabolic process; GO:0006974,cellular response to DNA damage stimulus; GO:0010883,regulation of lipid storage; GO:0046872,metal ion binding; GO:0051213,dioxygenase activity; GO:1902445,regulation of mitochondrial membrane permeability involved in programmed necrotic cell death	--	-1.42838	2.04938e-08	3.72605e-06	down
ENSG00000182809	42.4591	25.5118	28.1339	15.2879	9.5847	11.7436	3043	1805	1934	1397	959	894	14	105472962	105480162	+	protein_coding	CRIP2	cysteine rich protein 2 [Source:HGNC Symbol%3BAcc:HGNC:2361]	K24413 CRIP2, CRIP, CRP2, ESP1; cysteine rich protein 2	GO:0005515,protein binding; GO:0005938,cell cortex; GO:0008270,zinc ion binding; GO:0008284,positive regulation of cell proliferation; GO:0030097,hemopoiesis	--	-1.40371	2.07678e-08	3.72618e-06	down
ENSG00000116661	40.4394	26.9494	36.261	13.6608	7.0146	15.2908	2201	1448	1893	948	533	884	1	11637018	11655785	-	protein_coding	FBXO2	F-box protein 2 [Source:HGNC Symbol%3BAcc:HGNC:13581]	K10099 FBXO2, FBG1, FBX2, Fbs1, NFB42, OCP1; F-box protein 2	GO:0000209,protein polyubiquitination; GO:0001540,amyloid-beta binding; GO:0004842,ubiquitin-protein transferase activity; GO:0005515,protein binding; GO:0005737,cytoplasm; GO:0005783,endoplasmic reticulum; GO:0005829,cytosol; GO:0006464,cellular protein modification process; GO:0006508,proteolysis; GO:0006516,glycoprotein catabolic process; GO:0008285,negative regulation of cell proliferation; G…	--	-1.53309	2.1268e-08	3.76637e-06	down
ENSG00000160867	2.5131	2.4233	1.6879	0.9002	0.675	0.6028	208	198	134	95	78	53	5	177086905	177098144	+	protein_coding	FGFR4	fibroblast growth factor receptor 4 [Source:HGNC Symbol%3BAcc:HGNC:3691]	K05095 FGFR4, CD334, JTK2, TKF; fibroblast growth factor receptor 4	GO:0000165,MAPK cascade; GO:0004714,transmembrane receptor protein tyrosine kinase activity; GO:0005007,fibroblast growth factor-activated receptor activity; GO:0005515,protein binding; GO:0005524,ATP binding; GO:0005576,extracellular region; GO:0005768,endosome; GO:0005783,endoplasmic reticulum; GO:0005794,Golgi apparatus; GO:0005886,plasma membrane; GO:0005887,integral component of plasma membr…	--	-1.61038	2.42996e-08	4.18263e-06	down
ENSG00000117318	291.193	198.916	208.738	119.097	84.8961	96.9517	7496	5055	5154	3909	3051	2651	1	23557926	23559501	-	protein_coding	ID3	inhibitor of DNA binding 3%2C HLH protein [Source:HGNC Symbol%3BAcc:HGNC:5362]	K17694 ID3, HEIR-1, bHLHb25; inhibitor of DNA binding 3, HLH protein	GO:0000122,negative regulation of transcription by RNA polymerase II; GO:0001656,metanephros development; GO:0005515,protein binding; GO:0005634,nucleus; GO:0005737,cytoplasm; GO:0006275,regulation of DNA replication; GO:0007275,multicellular organism development; GO:0007417,central nervous system development; GO:0007507,heart development; GO:0007517,muscle organ development; GO:0008134,transcrip…	bHLH	-1.22519	2.45296e-08	4.18263e-06	down
ENSG00000243449	107.081	61.3753	47.9097	26.9255	14.1841	22.0872	995	563	427	319	184	218	4	2041993	2043970	+	protein_coding	C4orf48	chromosome 4 open reading frame 48 [Source:HGNC Symbol%3BAcc:HGNC:34437]	--	GO:0005576,extracellular region	--	-1.79591	2.45387e-08	4.18263e-06	down
ENSG00000155100	6.4734	10.4651	12.5229	21.592	25.2045	22.355	443	707	822	1884	2408	1625	8	91070196	91087095	+	protein_coding	OTUD6B	OTU deubiquitinase 6B [Source:HGNC Symbol%3BAcc:HGNC:24281]	K18342 OTUD6B, CGI-77, DUBA-5, DUBA5, IDDFSDA; OTU deubiquitinase 6B	GO:0004843,thiol-dependent ubiquitin-specific protease activity; GO:0008234,cysteine-type peptidase activity; GO:0008283,cell proliferation; GO:0016281,eukaryotic translation initiation factor 4F complex; GO:0016579,protein deubiquitination; GO:0018215,protein phosphopantetheinylation; GO:0043248,proteasome assembly	--	1.24162	2.56758e-08	4.29301e-06	up
ENSG00000102098	1.5445	2.136	2.3244	4.3715	4.7332	5.1462	115	157	166	415	492	407	X	18239313	18354688	-	protein_coding	SCML2	Scm polycomb group protein like 2 [Source:HGNC Symbol%3BAcc:HGNC:10581]	K11465 SCML2; Scm polycomb group protein like 2	GO:0003682,chromatin binding; GO:0005515,protein binding; GO:0005634,nucleus; GO:0009653,anatomical structure morphogenesis; GO:0031519,PcG protein complex; GO:0042393,histone binding; GO:0045892,negative regulation of transcription, DNA-templated	--	1.2508	2.5816e-08	4.29301e-06	up
ENSG00000025772	112.488	97.7752	96.2104	53.942	44.8763	50.0804	3819	3277	3133	2335	2127	1806	20	44942130	44960397	-	protein_coding	TOMM34	translocase of outer mitochondrial membrane 34 [Source:HGNC Symbol%3BAcc:HGNC:15746]	K17766 TOMM34, HTOM34P, TOM34, URCC3; translocase of outer mitochondrial membrane 34	GO:0005515,protein binding; GO:0005634,nucleus; GO:0005739,mitochondrion; GO:0005741,mitochondrial outer membrane; GO:0005829,cytosol; GO:0006626,protein targeting to mitochondrion; GO:0016020,membrane; GO:0016021,integral component of membrane; GO:0031072,heat shock protein binding; GO:0043231,intracellular membrane-bounded organelle	--	-1.0473	2.70863e-08	4.44998e-06	down
ENSG00000125651	44.3738	39.8321	37.6465	20.2698	14.7635	20.8306	2196	1946	1787	1279	1020	1095	19	6379572	6393981	-	protein_coding	GTF2F1	general transcription factor IIF subunit 1 [Source:HGNC Symbol%3BAcc:HGNC:4652]	K03138 GTF2F1, BTF4, RAP74, TF2F1, TFIIF; general transcription factor IIF subunit 1	GO:0000398,mRNA splicing, via spliceosome; GO:0001096,TFIIF-class transcription factor complex binding; GO:0003677,DNA binding; GO:0003723,RNA binding; GO:0005515,protein binding; GO:0005634,nucleus; GO:0005654,nucleoplasm; GO:0005669,transcription factor TFIID complex; GO:0005674,transcription factor TFIIF complex; GO:0006366,transcription by RNA polymerase II; GO:0006367,transcription initiatio…	--	-1.132	2.93893e-08	4.77086e-06	down
ENSG00000213445	5.2093	4.8593	5.2357	2.6454	2.067	1.7288	417	384	402	270	231	147	11	65638101	65650918	+	protein_coding	SIPA1	signal-induced proliferation-associated 1 [Source:HGNC Symbol%3BAcc:HGNC:10885]	K08013 SIPA1, SPA1; signal-induced proliferation-associated 1	GO:0005096,GTPase activator activity; GO:0005515,protein binding; GO:0005634,nucleus; GO:0005737,cytoplasm; GO:0005829,cytosol; GO:0007010,cytoskeleton organization; GO:0007162,negative regulation of cell adhesion; GO:0007165,signal transduction; GO:0008022,protein C-terminus binding; GO:0016020,membrane; GO:0030133,transport vesicle; GO:0030308,negative regulation of cell growth; GO:0032991,prot…	--	-1.24777	3.01792e-08	4.84145e-06	down
ENSG00000163346	9.5072	7.9795	8.3071	4.4621	3.4482	3.6512	630	522	528	377	319	257	1	154944076	154956123	-	protein_coding	PBXIP1	PBX homeobox interacting protein 1 [Source:HGNC Symbol%3BAcc:HGNC:21199]	--	GO:0003714,transcription corepressor activity; GO:0005515,protein binding; GO:0005634,nucleus; GO:0005829,cytosol; GO:0005874,microtubule; GO:0007275,multicellular organism development; GO:0016020,membrane; GO:0030154,cell differentiation; GO:0045892,negative regulation of transcription, DNA-templated; GO:2001106,regulation of Rho guanyl-nucleotide exchange factor activity	--	-1.16238	3.30158e-08	5.23493e-06	down
ENSG00000081087	4.7365	5.7928	6.6448	10.8363	13.1644	12.0827	434	524	584	1266	1684	1176	6	108041409	108165854	-	protein_coding	OSTM1	osteoclastogenesis associated transmembrane protein 1 [Source:HGNC Symbol%3BAcc:HGNC:21652]	K23863 OSTM1, GIPN, GL, HSPC019, OPTB5; osteoclastogenesis associated transmembrane protein 1	GO:0005765,lysosomal membrane; GO:0005829,cytosol; GO:0016021,integral component of membrane; GO:0030316,osteoclast differentiation; GO:0034220,ion transmembrane transport	--	1.07586	3.4606e-08	5.38844e-06	up
ENSG00000105327	4.4338	3.3454	2.9676	1.5455	0.9541	1.0135	243	181	156	108	73	59	19	47220822	47232766	-	protein_coding	BBC3	BCL2 binding component 3 [Source:HGNC Symbol%3BAcc:HGNC:17868]	K10132 BBC3, JFY-1, JFY1, PUMA; BCL2 binding component 3	GO:0001836,release of cytochrome c from mitochondria; GO:0005515,protein binding; GO:0005739,mitochondrion; GO:0005764,lysosome; GO:0006915,apoptotic process; GO:0006919,activation of cysteine-type endopeptidase activity involved in apoptotic process; GO:0051117,ATPase binding; GO:0070059,intrinsic apoptotic signaling pathway in response to endoplasmic reticulum stress; GO:0090200,positive regula…	--	-1.62108	3.47743e-08	5.38844e-06	down
ENSG00000078061	30.0033	23.3642	22.1274	12.9692	10.3061	11.1541	1760	1353	1245	970	844	695	X	47561205	47571908	+	protein_coding	ARAF	A-Raf proto-oncogene%2C serine/threonine kinase [Source:HGNC Symbol%3BAcc:HGNC:646]	K08845 ARAF, A-RAF, ARAF1, PKS2, RAFA1; A-Raf proto-oncogene, serine/threonine kinase	GO:0000165,MAPK cascade; GO:0000186,activation of MAPKK activity; GO:0004672,protein kinase activity; GO:0004674,protein serine/threonine kinase activity; GO:0004709,MAP kinase kinase kinase activity; GO:0005515,protein binding; GO:0005524,ATP binding; GO:0005575,cellular_component; GO:0005739,mitochondrion; GO:0005829,cytosol; GO:0006464,cellular protein modification process; GO:0006468,protein …	--	-1.14159	3.6738e-08	5.62876e-06	down
ENSG00000092758	3.9615	3.3076	3.8423	1.7418	1.3844	1.6274	330	272	307	185	161	144	20	62816244	62841159	+	protein_coding	COL9A3	collagen type IX alpha 3 chain [Source:HGNC Symbol%3BAcc:HGNC:2219]	K08131 COL9A3, DJ885L7.4.1, EDM3, IDD, MED; collagen type IX alpha 3 chain	GO:0005201,extracellular matrix structural constituent; GO:0005576,extracellular region; GO:0005594,collagen type IX trimer; GO:0005604,basement membrane; GO:0005615,extracellular space; GO:0005788,endoplasmic reticulum lumen; GO:0008584,male gonad development; GO:0008585,female gonad development; GO:0030020,extracellular matrix structural constituent conferring tensile strength; GO:0030198,extra…	--	-1.22822	4.05156e-08	6.13856e-06	down
ENSG00000249196	2.7125	2.2811	1.7075	0.7827	0.5132	0.3855	106	88	64	39	28	16	12	129109629	129113294	+	lncRNA	TMEM132D-AS1	TMEM132D antisense RNA 1 [Source:HGNC Symbol%3BAcc:HGNC:27466]	--	--	--	-1.99191	4.21806e-08	6.3206e-06	down
ENSG00000125148	374.564	281.909	262.174	165.212	101.244	102.24	5891	4377	3955	3313	2223	1708	16	56608584	56609497	+	protein_coding	MT2A	metallothionein 2A [Source:HGNC Symbol%3BAcc:HGNC:7406]	K14739 MT2A, MT-2, MT-II, MT2; metallothionein 2A	GO:0005515,protein binding; GO:0005634,nucleus; GO:0005737,cytoplasm; GO:0005829,cytosol; GO:0006878,cellular copper ion homeostasis; GO:0006882,cellular zinc ion homeostasis; GO:0008270,zinc ion binding; GO:0010038,response to metal ion; GO:0010273,detoxification of copper ion; GO:0036016,cellular response to interleukin-3; GO:0036018,cellular response to erythropoietin; GO:0045926,negative regu…	--	-1.32713	4.48765e-08	6.55898e-06	down
ENSG00000100292	12.3739	10.3134	18.0504	5.5739	3.8992	6.1212	491	404	687	282	216	258	22	35380361	35394214	+	protein_coding	HMOX1	heme oxygenase 1 [Source:HGNC Symbol%3BAcc:HGNC:5013]	K00510 HMOX1, HMOX1D, HO-1, HSP32, bK286B10; heme oxygenase 1	GO:0001525,angiogenesis; GO:0001935,endothelial cell proliferation; GO:0002246,wound healing involved in inflammatory response; GO:0002686,negative regulation of leukocyte migration; GO:0004392,heme oxygenase (decyclizing) activity; GO:0004630,phospholipase D activity; GO:0005198,structural molecule activity; GO:0005515,protein binding; GO:0005615,extracellular space; GO:0005634,nucleus; GO:00057…	--	-1.38032	4.56999e-08	6.55898e-06	down
ENSG00000247596	8.2942	6.165	6.2444	3.3121	2.6394	2.9103	601	441	434	306	267	224	3	52228612	52246788	-	protein_coding	TWF2	twinfilin actin binding protein 2 [Source:HGNC Symbol%3BAcc:HGNC:9621]	K08870 TWF2, A6RP, A6r, MSTP011, PTK9L; twinfilin actin binding protein 2	GO:0003723,RNA binding; GO:0003785,actin monomer binding; GO:0005080,protein kinase C binding; GO:0005515,protein binding; GO:0005524,ATP binding; GO:0005546,phosphatidylinositol-4,5-bisphosphate binding; GO:0005737,cytoplasm; GO:0005884,actin filament; GO:0010591,regulation of lamellipodium assembly; GO:0010592,positive regulation of lamellipodium assembly; GO:0010976,positive regulation of neur…	--	-1.23235	4.59383e-08	6.55898e-06	down
ENSG00000197483	6.5839	5.5137	5.0632	2.6202	1.786	2.4855	404	334	298	205	153	162	19	55476617	55484487	+	protein_coding	ZNF628	zinc finger protein 628 [Source:HGNC Symbol%3BAcc:HGNC:28054]	--	GO:0000978,RNA polymerase II proximal promoter sequence-specific DNA binding; GO:0000981,DNA-binding transcription factor activity, RNA polymerase II-specific; GO:0005515,protein binding; GO:0005634,nucleus; GO:0006355,regulation of transcription, DNA-templated; GO:0006357,regulation of transcription by RNA polymerase II; GO:0007283,spermatogenesis; GO:0046872,metal ion binding	zf-C2H2	-1.32586	4.60102e-08	6.55898e-06	down
ENSG00000100299	9.3091	6.6441	7.8613	4	2.8115	3.4157	721	508	584	395	304	281	22	50622754	50628173	-	protein_coding	ARSA	arylsulfatase A [Source:HGNC Symbol%3BAcc:HGNC:713]	K01134 ARSA, ASA, MLD; arylsulfatase A	GO:0004065,arylsulfatase activity; GO:0004098,cerebroside-sulfatase activity; GO:0005509,calcium ion binding; GO:0005515,protein binding; GO:0005576,extracellular region; GO:0005764,lysosome; GO:0005788,endoplasmic reticulum lumen; GO:0006687,glycosphingolipid metabolic process; GO:0008484,sulfuric ester hydrolase activity; GO:0035578,azurophil granule lumen; GO:0043202,lysosomal lumen; GO:004331…	--	-1.22557	4.61764e-08	6.55898e-06	down
ENSG00000129354	21.4451	12.8425	10.5085	4.8173	4.456	6.079	817	483	384	234	237	246	19	10572671	10587315	-	protein_coding	AP1M2	adaptor related protein complex 1 subunit mu 2 [Source:HGNC Symbol%3BAcc:HGNC:558]	K12393 AP1M2, AP1-mu2, HSMU1B, MU-1B, MU1B, mu2; adaptor related protein complex 1 subunit mu 2	GO:0000139,Golgi membrane; GO:0005515,protein binding; GO:0005765,lysosomal membrane; GO:0005829,cytosol; GO:0006605,protein targeting; GO:0006903,vesicle targeting; GO:0016192,vesicle-mediated transport; GO:0019886,antigen processing and presentation of exogenous peptide antigen via MHC class II; GO:0030131,clathrin adaptor complex; GO:0030136,clathrin-coated vesicle; GO:0030659,cytoplasmic vesi…	--	-1.56367	4.77264e-08	6.70926e-06	down
ENSG00000182154	89.0688	49.259	46.0138	25.0608	15.6638	20.9633	892	487	442	320	219	223	9	137551879	137552555	+	protein_coding	MRPL41	mitochondrial ribosomal protein L41 [Source:HGNC Symbol%3BAcc:HGNC:14492]	K17422 MRPL41, BMRP, MRP-L27, MRPL27, PIG3, RPML27; mitochondrial ribosomal protein L41	GO:0003723,RNA binding; GO:0003735,structural constituent of ribosome; GO:0005515,protein binding; GO:0005739,mitochondrion; GO:0005743,mitochondrial inner membrane; GO:0005762,mitochondrial large ribosomal subunit; GO:0006412,translation; GO:0006915,apoptotic process; GO:0007049,cell cycle; GO:0070125,mitochondrial translational elongation; GO:0070126,mitochondrial translational termination; GO:…	--	-1.59646	5.04547e-08	7.02041e-06	down
ENSG00000214022	70.9398	65.0979	74.9763	40.0694	25.9487	33.387	5675	5141	5753	4087	2898	2837	7	150368189	150374044	+	protein_coding	REPIN1	replication initiator 1 [Source:HGNC Symbol%3BAcc:HGNC:17922]	--	GO:0003677,DNA binding; GO:0003723,RNA binding; GO:0005654,nucleoplasm; GO:0005664,nuclear origin of replication recognition complex; GO:0005694,chromosome; GO:0006260,DNA replication; GO:0006357,regulation of transcription by RNA polymerase II; GO:0043035,chromatin insulator sequence binding; GO:0046872,metal ion binding	zf-C2H2	-1.08734	5.19871e-08	7.16056e-06	down
ENSG00000135048	3.567	5.6107	4.3736	9.235	10.4315	9.5186	568	882	668	1875	2319	1610	9	71683366	71816690	-	protein_coding	CEMIP2	cell migration inducing hyaluronidase 2 [Source:HGNC Symbol%3BAcc:HGNC:11869]	K22144 CEMIP2, TMEM2; cell migration inducing hyaluronidase 2	GO:0001525,angiogenesis; GO:0004415,hyalurononglucosaminidase activity; GO:0005509,calcium ion binding; GO:0005886,plasma membrane; GO:0005887,integral component of plasma membrane; GO:0016021,integral component of membrane; GO:0030214,hyaluronan catabolic process; GO:0043231,intracellular membrane-bounded organelle; GO:0045296,cadherin binding; GO:0070062,extracellular exosome; GO:1903670,regula…	--	1.10745	5.70976e-08	7.78582e-06	up
ENSG00000173020	15.2196	11.7522	9.5168	5.813	4.9685	5.1711	1729	1318	1037	842	788	624	11	67266473	67286556	+	protein_coding	GRK2	G protein-coupled receptor kinase 2 [Source:HGNC Symbol%3BAcc:HGNC:289]	K00910 GRK2, ADRBK1, BARK1, BETA-ARK1; G protein-coupled receptor kinase 2	GO:0002029,desensitization of G protein-coupled receptor signaling pathway; GO:0003108,negative regulation of the force of heart contraction by chemical signal; GO:0004672,protein kinase activity; GO:0004703,G protein-coupled receptor kinase activity; GO:0005515,protein binding; GO:0005524,ATP binding; GO:0005737,cytoplasm; GO:0005829,cytosol; GO:0005886,plasma membrane; GO:0005929,cilium; GO:000…	--	-1.20581	5.83721e-08	7.88081e-06	down
ENSG00000075461	4.9145	4.9454	3.8893	1.7301	2.1377	1.8171	303	301	230	136	184	119	17	66964707	67033398	+	protein_coding	CACNG4	calcium voltage-gated channel auxiliary subunit gamma 4 [Source:HGNC Symbol%3BAcc:HGNC:1408]	K04869 CACNG4; calcium voltage-gated channel auxiliary subunit gamma 4	GO:0005245,voltage-gated calcium channel activity; GO:0005246,calcium channel regulator activity; GO:0005886,plasma membrane; GO:0005887,integral component of plasma membrane; GO:0009986,cell surface; GO:0016247,channel regulator activity; GO:0019226,transmission of nerve impulse; GO:0030666,endocytic vesicle membrane; GO:0032281,AMPA glutamate receptor complex; GO:0035255,ionotropic glutamate re…	--	-1.27862	6.36898e-08	8.51445e-06	down
ENSG00000132000	0.6832	0.3813	0.4652	0.0765	0.1198	0.0131	49	27	32	7	12	1	19	13931187	13953392	-	protein_coding	PODNL1	podocan like 1 [Source:HGNC Symbol%3BAcc:HGNC:26275]	--	GO:0005615,extracellular space	--	-2.79205	6.4414e-08	8.52767e-06	down
ENSG00000142102	6.5405	4.793	8.8772	2.9844	2.4649	2.9178	593	429	772	345	312	281	11	289126	296107	+	protein_coding	PGGHG	protein-glucosylgalactosylhydroxylysine glucosidase [Source:HGNC Symbol%3BAcc:HGNC:26210]	K22078 PGGHG, ATHL1; protein-glucosylgalactosylhydroxylysine glucosidase	GO:0004553,hydrolase activity, hydrolyzing O-glycosyl compounds; GO:0005829,cytosol; GO:0005975,carbohydrate metabolic process; GO:0018215,protein phosphopantetheinylation; GO:0047402,protein-glucosylgalactosylhydroxylysine glucosidase activity	--	-1.26676	7.51108e-08	9.84818e-06	down
ENSG00000215788	4.5804	4.2256	4.1074	2.2667	1.4061	1.3476	336	306	289	212	144	105	1	6460786	6466175	-	protein_coding	TNFRSF25	TNF receptor superfamily member 25 [Source:HGNC Symbol%3BAcc:HGNC:11910]	K05160 TNFRSF25, APO-3, DDR3, DR3, GEF720, LARD, PLEKHG5, TNFRSF12, TR3, TRAMP, WSL-1, WSL-LR; TNF receptor superfamily member 25	GO:0005031,tumor necrosis factor-activated receptor activity; GO:0005576,extracellular region; GO:0005829,cytosol; GO:0005886,plasma membrane; GO:0005887,integral component of plasma membrane; GO:0006915,apoptotic process; GO:0007165,signal transduction; GO:0007166,cell surface receptor signaling pathway; GO:0033209,tumor necrosis factor-mediated signaling pathway; GO:0038023,signaling receptor a…	--	-1.36525	7.6112e-08	9.88441e-06	down
ENSG00000257704	12.745	6.806	6.716	2.2274	2.7288	2.3476	184	97	93	41	55	36	19	47274885	47275723	+	protein_coding	INAFM1	InaF motif containing 1 [Source:HGNC Symbol%3BAcc:HGNC:27406]	--	GO:0005246,calcium channel regulator activity; GO:0016021,integral component of membrane	--	-1.85616	8.59775e-08	1.10603e-05	down
ENSG00000178531	88.9803	50.1591	33.2575	21.0394	10.7013	17.2936	1894	1054	679	571	318	391	19	7924491	7926135	-	protein_coding	CTXN1	cortexin 1 [Source:HGNC Symbol%3BAcc:HGNC:31108]	--	GO:0016021,integral component of membrane	--	-1.83747	9.30398e-08	1.18569e-05	down
ENSG00000115234	28.4478	22.0814	28.0344	14.2533	11.8682	12.171	1844	1413	1743	1178	1074	838	2	27370496	27377535	+	protein_coding	SNX17	sorting nexin 17 [Source:HGNC Symbol%3BAcc:HGNC:14979]	K17929 SNX17; sorting nexin 17	GO:0001822,kidney development; GO:0003279,cardiac septum development; GO:0005102,signaling receptor binding; GO:0005515,protein binding; GO:0005768,endosome; GO:0005769,early endosome; GO:0005794,Golgi apparatus; GO:0005829,cytosol; GO:0006707,cholesterol catabolic process; GO:0006886,intracellular protein transport; GO:0006898,receptor-mediated endocytosis; GO:0007165,signal transduction; GO:000…	--	-1.03881	9.69703e-08	1.22434e-05	down
ENSG00000131584	11.6603	7.5385	10.0969	5.062	4.0207	4.2666	1747	1115	1451	967	841	679	1	1292390	1309609	-	protein_coding	ACAP3	ArfGAP with coiled-coil%2C ankyrin repeat and PH domains 3 [Source:HGNC Symbol%3BAcc:HGNC:16754]	K12489 ACAP3, CENTB5; ArfGAP with coiled-coil, ankyrin repeat and PH domains 3	GO:0001764,neuron migration; GO:0005096,GTPase activator activity; GO:0010975,regulation of neuron projection development; GO:0030426,growth cone; GO:0043547,positive regulation of GTPase activity; GO:0046872,metal ion binding	--	-1.13882	1.02039e-07	1.27223e-05	down
ENSG00000158828	9.0424	7.7467	12.411	5.0361	2.7562	3.8716	752	636	990	534	320	342	1	20633458	20651511	+	protein_coding	PINK1	PTEN induced kinase 1 [Source:HGNC Symbol%3BAcc:HGNC:14581]	K05688 PINK1, BRPK, PARK6; PTEN induced kinase 1	GO:0000287,magnesium ion binding; GO:0000422,autophagy of mitochondrion; GO:0000785,chromatin; GO:0001934,positive regulation of protein phosphorylation; GO:0002020,protease binding; GO:0002082,regulation of oxidative phosphorylation; GO:0002931,response to ischemia; GO:0004672,protein kinase activity; GO:0004674,protein serine/threonine kinase activity; GO:0005515,protein binding; GO:0005524,ATP…	--	-1.31904	1.05136e-07	1.29157e-05	down
ENSG00000179111	47.9753	32.6592	28.2316	17.3832	10.6946	14.5509	1552	1043	876	717	483	500	17	8120592	8124106	-	protein_coding	HES7	hes family bHLH transcription factor 7 [Source:HGNC Symbol%3BAcc:HGNC:15977]	K09087 HES7, SCDO4, bHLHb37; hes family bHLH transcription factor 7	GO:0000122,negative regulation of transcription by RNA polymerase II; GO:0000785,chromatin; GO:0000978,RNA polymerase II proximal promoter sequence-specific DNA binding; GO:0000981,DNA-binding transcription factor activity, RNA polymerase II-specific; GO:0001501,skeletal system development; GO:0001756,somitogenesis; GO:0003677,DNA binding; GO:0005515,protein binding; GO:0005634,nucleus; GO:000635…	bHLH	-1.36701	1.12082e-07	1.3646e-05	down
ENSG00000196456	3.6136	2.9191	3.7912	1.5068	0.557	0.6459	158	126	159	84	34	30	7	150368790	150398630	+	protein_coding	ZNF775	zinc finger protein 775 [Source:HGNC Symbol%3BAcc:HGNC:28501]	--	GO:0000978,RNA polymerase II proximal promoter sequence-specific DNA binding; GO:0000981,DNA-binding transcription factor activity, RNA polymerase II-specific; GO:0005515,protein binding; GO:0005634,nucleus; GO:0006357,regulation of transcription by RNA polymerase II; GO:0046872,metal ion binding	zf-C2H2	-1.92575	1.20488e-07	1.44314e-05	down
ENSG00000035403	33.7042	53.0354	42.8217	87.0805	89.6951	90.6471	5795	9002	7062	19090	21530	16555	10	73995193	74121363	+	protein_coding	VCL	vinculin [Source:HGNC Symbol%3BAcc:HGNC:12665]	K05700 VCL, CMD1W, CMH15, HEL114, MV, MVCL; vinculin	GO:0002009,morphogenesis of an epithelium; GO:0002102,podosome; GO:0002162,dystroglycan binding; GO:0002576,platelet degranulation; GO:0003779,actin binding; GO:0005198,structural molecule activity; GO:0005515,protein binding; GO:0005576,extracellular region; GO:0005829,cytosol; GO:0005856,cytoskeleton; GO:0005911,cell-cell junction; GO:0005912,adherens junction; GO:0005916,fascia adherens; GO:00…	--	1.04677	1.2065e-07	1.44314e-05	up
ENSG00000173894	16.2015	17.2628	14.0814	8.5114	7.0394	8.075	1581	1663	1318	1059	959	837	17	79778148	79787983	+	protein_coding	CBX2	chromobox 2 [Source:HGNC Symbol%3BAcc:HGNC:1552]	K11451 CBX2, CDCA6, M33, SRXY5; chromobox 2	GO:0000122,negative regulation of transcription by RNA polymerase II; GO:0000791,euchromatin; GO:0000792,heterochromatin; GO:0003677,DNA binding; GO:0003682,chromatin binding; GO:0005515,protein binding; GO:0005634,nucleus; GO:0005654,nucleoplasm; GO:0006325,chromatin organization; GO:0030154,cell differentiation; GO:0031519,PcG protein complex; GO:0035064,methylated histone binding; GO:0035102,P…	--	-1.01489	1.28613e-07	1.52501e-05	down
ENSG00000125726	80.6764	60.0223	73.2604	37.7444	26.3639	35.473	2124	1560	1850	1267	969	992	19	6583183	6604103	-	protein_coding	CD70	CD70 molecule [Source:HGNC Symbol%3BAcc:HGNC:11937]	K05470 CD70, CD27-L, CD27L, CD27LG, LPFS3, TNFSF7, TNLG8A; CD70 molecule	GO:0002020,protease binding; GO:0002456,T cell mediated immunity; GO:0005102,signaling receptor binding; GO:0005125,cytokine activity; GO:0005164,tumor necrosis factor receptor binding; GO:0005515,protein binding; GO:0005886,plasma membrane; GO:0005887,integral component of plasma membrane; GO:0007165,signal transduction; GO:0007267,cell-cell signaling; GO:0019724,B cell mediated immunity; GO:003…	--	-1.10818	1.34439e-07	1.58035e-05	down
ENSG00000137166	13.0168	13.1856	8.7645	5.6859	5.167	4.9529	1440	1440	930	802	798	582	6	41546381	41602384	+	protein_coding	FOXP4	forkhead box P4 [Source:HGNC Symbol%3BAcc:HGNC:20842]	K09409 FOXP4, hFKHLA; forkhead box P4	GO:0000122,negative regulation of transcription by RNA polymerase II; GO:0000785,chromatin; GO:0000978,RNA polymerase II proximal promoter sequence-specific DNA binding; GO:0000981,DNA-binding transcription factor activity, RNA polymerase II-specific; GO:0001227,DNA-binding transcription repressor activity, RNA polymerase II-specific; GO:0005515,protein binding; GO:0005634,nucleus; GO:0006357,reg…	Fork_head	-1.1558	1.37064e-07	1.59744e-05	down
ENSG00000164930	11.5514	16.1181	23.8627	35.914	42.8151	39.0853	808	1113	1601	3203	4181	2904	8	103298433	103332866	+	protein_coding	FZD6	frizzled class receptor 6 [Source:HGNC Symbol%3BAcc:HGNC:4044]	K02376 FZD6, FZ-6, FZ6, HFZ6, NDNC1, NDNC10; frizzled class receptor 6	GO:0001540,amyloid-beta binding; GO:0001843,neural tube closure; GO:0001942,hair follicle development; GO:0004930,G protein-coupled receptor activity; GO:0005515,protein binding; GO:0005789,endoplasmic reticulum membrane; GO:0005886,plasma membrane; GO:0005887,integral component of plasma membrane; GO:0007186,G protein-coupled receptor signaling pathway; GO:0007223,Wnt signaling pathway, calcium …	--	1.20642	1.4101e-07	1.6295e-05	up
ENSG00000161013	53.7148	44.6947	32.8908	21.7155	16.8706	19.704	5079	4172	2983	2618	2227	1979	5	179797597	179806952	-	protein_coding	MGAT4B	alpha-1%2C3-mannosyl-glycoprotein 4-beta-N-acetylglucosaminyltransferase B [Source:HGNC Symbol%3BAcc:HGNC:7048]	K00738 MGAT4B, GNT-IV, GNT-IVB; alpha-1,3-mannosyl-glycoprotein 4-beta-N-acetylglucosaminyltransferase B	GO:0000139,Golgi membrane; GO:0005515,protein binding; GO:0005783,endoplasmic reticulum; GO:0005793,endoplasmic reticulum-Golgi intermediate compartment; GO:0005795,Golgi stack; GO:0006487,protein N-linked glycosylation; GO:0006491,N-glycan processing; GO:0008375,acetylglucosaminyltransferase activity; GO:0008454,alpha-1,3-mannosylglycoprotein 4-beta-N-acetylglucosaminyltransferase activity; GO:0…	--	-1.18455	1.42701e-07	1.63518e-05	down
ENSG00000157514	6.2065	4.8913	8.67	3.0794	2.8299	2.4107	509	396	682	322	324	210	X	107713221	107777342	-	protein_coding	TSC22D3	TSC22 domain family member 3 [Source:HGNC Symbol%3BAcc:HGNC:3051]	--	GO:0005515,protein binding; GO:0005634,nucleus; GO:0005829,cytosol; GO:0006357,regulation of transcription by RNA polymerase II; GO:0006970,response to osmotic stress; GO:0034220,ion transmembrane transport; GO:0070236,negative regulation of activation-induced cell death of T cells	TSC22	-1.24016	1.46204e-07	1.66136e-05	down
ENSG00000110046	7.0037	5.4336	7.5494	3.4913	2.976	3.1361	944	723	976	600	560	449	11	64894546	64917211	-	protein_coding	ATG2A	autophagy related 2A [Source:HGNC Symbol%3BAcc:HGNC:29028]	K17906 ATG2A; autophagy related 2A	GO:0000045,autophagosome assembly; GO:0000407,phagophore assembly site; GO:0000422,autophagy of mitochondrion; GO:0005515,protein binding; GO:0005789,endoplasmic reticulum membrane; GO:0005811,lipid droplet; GO:0019898,extrinsic component of membrane; GO:0032266,phosphatidylinositol-3-phosphate binding; GO:0034045,phagophore assembly site membrane; GO:0034727,piecemeal microautophagy of the nucle…	--	-1.05725	1.54402e-07	1.74002e-05	down
ENSG00000103485	25.6777	18.3323	19.6418	10.2306	9.2078	10.7787	1626	1146	1193	826	814	725	16	29663279	29698699	+	protein_coding	QPRT	quinolinate phosphoribosyltransferase [Source:HGNC Symbol%3BAcc:HGNC:9755]	K00767 QPRT, HEL-S-90n, QPRTase; quinolinate phosphoribosyltransferase	GO:0004514,nicotinate-nucleotide diphosphorylase (carboxylating) activity; GO:0005515,protein binding; GO:0005737,cytoplasm; GO:0005829,cytosol; GO:0009435,NAD biosynthetic process; GO:0019674,NAD metabolic process; GO:0034213,quinolinate catabolic process; GO:0042802,identical protein binding; GO:0070062,extracellular exosome; GO:1902494,catalytic complex	--	-1.08322	1.56032e-07	1.74398e-05	down
ENSG00000108479	13.1094	8.5768	10.5578	5.1503	3.2392	4.5744	545	352	421	273	188	202	17	75751594	75765236	-	protein_coding	GALK1	galactokinase 1 [Source:HGNC Symbol%3BAcc:HGNC:4118]	K00849 GALK1, GALK, GK1, HEL-S-19; galactokinase 1	GO:0004335,galactokinase activity; GO:0005515,protein binding; GO:0005524,ATP binding; GO:0005534,galactose binding; GO:0005737,cytoplasm; GO:0005829,cytosol; GO:0006012,galactose metabolic process; GO:0016020,membrane; GO:0019388,galactose catabolic process; GO:0019402,galactitol metabolic process; GO:0046835,carbohydrate phosphorylation; GO:0061623,glycolytic process from galactose; GO:0070062,…	--	-1.32257	1.69242e-07	1.87625e-05	down
ENSG00000064205	10.8622	8.7221	5.6562	3.7518	2.6659	3.3831	931	738	465	410	319	308	20	44714844	44728509	+	protein_coding	CCN5	cellular communication network factor 5 [Source:HGNC Symbol%3BAcc:HGNC:12770]	K23089 CCN5, CT58, CTGF-L, WISP2; cellular communication network factor 5	GO:0005178,integrin binding; GO:0005515,protein binding; GO:0005520,insulin-like growth factor binding; GO:0005615,extracellular space; GO:0005634,nucleus; GO:0007155,cell adhesion; GO:0007165,signal transduction; GO:0007267,cell-cell signaling; GO:0008201,heparin binding; GO:0031012,extracellular matrix; GO:0060548,negative regulation of cell death	--	-1.38104	1.71094e-07	1.88148e-05	down
ENSG00000160972	8.0935	4.7299	5.0919	2.8119	1.8607	2.1929	754	435	455	334	242	217	8	144477969	144502121	+	protein_coding	PPP1R16A	protein phosphatase 1 regulatory subunit 16A [Source:HGNC Symbol%3BAcc:HGNC:14941]	K17458 PPP1R16A, MYPT3; protein phosphatase 1 regulatory subunit 16A	GO:0005515,protein binding; GO:0005886,plasma membrane; GO:0008157,protein phosphatase 1 binding; GO:0017020,myosin phosphatase regulator activity; GO:0019888,protein phosphatase regulator activity; GO:0035304,regulation of protein dephosphorylation; GO:0043666,regulation of phosphoprotein phosphatase activity	--	-1.39604	1.73584e-07	1.8936e-05	down
ENSG00000127586	10.5796	8.2192	9.7703	4.9077	4.0811	4.9107	1077	826	954	637	580	531	16	788046	800737	+	protein_coding	CHTF18	chromosome transmission fidelity factor 18 [Source:HGNC Symbol%3BAcc:HGNC:18435]	K11269 CHTF18, C16orf41, C321D2.2, C321D2.3, C321D2.4, CHL12, Ctf18, RUVBL; chromosome transmission fidelity factor 18	GO:0003677,DNA binding; GO:0003689,DNA clamp loader activity; GO:0005515,protein binding; GO:0005524,ATP binding; GO:0005634,nucleus; GO:0005654,nucleoplasm; GO:0005829,cytosol; GO:0006260,DNA replication; GO:0007049,cell cycle; GO:0016020,membrane; GO:0017116,single-stranded DNA-dependent ATP-dependent DNA helicase activity; GO:0031390,Ctf18 RFC-like complex; GO:0032508,DNA duplex unwinding; GO:…	--	-1.04375	1.86416e-07	2.01743e-05	down
ENSG00000233927	105.314	66.1744	57.8434	38.0938	18.5643	17.3506	3840	2382	2023	1771	945	672	19	8321158	8323340	+	protein_coding	RPS28	ribosomal protein S28 [Source:HGNC Symbol%3BAcc:HGNC:10418]	K02979 RPS28, DBA15, S28, eS28; ribosomal protein S28	GO:0000028,ribosomal small subunit assembly; GO:0000184,nuclear-transcribed mRNA catabolic process, nonsense-mediated decay; GO:0002181,cytoplasmic translation; GO:0003723,RNA binding; GO:0003735,structural constituent of ribosome; GO:0005515,protein binding; GO:0005654,nucleoplasm; GO:0005829,cytosol; GO:0006364,rRNA processing; GO:0006412,translation; GO:0006413,translational initiation; GO:000…	--	-1.64677	1.90338e-07	2.04366e-05	down
ENSG00000076928	10.0878	8.478	9.4213	5.5019	3.8808	4.0856	1497	1242	1341	1041	804	644	19	41883173	41930150	+	protein_coding	ARHGEF1	Rho guanine nucleotide exchange factor 1 [Source:HGNC Symbol%3BAcc:HGNC:681]	--	--	--	-1.05866	1.94242e-07	2.05393e-05	down
ENSG00000112414	3.3814	6.1487	6.0138	10.4575	12.7638	11.7003	493	885	841	1944	2598	1812	6	142301854	142446266	+	protein_coding	ADGRG6	adhesion G protein-coupled receptor G6 [Source:HGNC Symbol%3BAcc:HGNC:13841]	K08463 ADGRG6, APG1, DREG, GPR126, LCCS9, PR126, PS1TP2, VIGR; adhesion G protein-coupled receptor G6	GO:0004930,G protein-coupled receptor activity; GO:0005518,collagen binding; GO:0005737,cytoplasm; GO:0005886,plasma membrane; GO:0005887,integral component of plasma membrane; GO:0007166,cell surface receptor signaling pathway; GO:0007186,G protein-coupled receptor signaling pathway; GO:0007189,adenylate cyclase-activating G protein-coupled receptor signaling pathway; GO:0009986,cell surface; GO…	--	1.17565	1.95317e-07	2.05393e-05	up
ENSG00000145012	3.4889	6.183	5.5546	9.5532	13.1671	11.4779	1533	2682	2341	5352	8077	5357	3	188153284	188890671	+	protein_coding	LPP	LIM domain containing preferred translocation partner in lipoma [Source:HGNC Symbol%3BAcc:HGNC:6679]	K16676 LPP; LIM domain containing preferred translocation partner in lipoma	GO:0001725,stress fiber; GO:0005515,protein binding; GO:0005634,nucleus; GO:0005829,cytosol; GO:0005886,plasma membrane; GO:0005925,focal adhesion; GO:0008150,biological_process; GO:0046872,metal ion binding; GO:0098609,cell-cell adhesion	--	1.17321	1.95813e-07	2.05393e-05	up
ENSG00000133315	21.5988	15.6438	14.1643	8.8723	4.9849	6.2647	779	557	490	408	251	240	11	63998558	64166113	-	protein_coding	MACROD1	mono-ADP ribosylhydrolase 1 [Source:HGNC Symbol%3BAcc:HGNC:29598]	K23518 MACROD1, LRP16; mono-ADP ribosylhydrolase 1	GO:0005515,protein binding; GO:0005634,nucleus; GO:0005654,nucleoplasm; GO:0006974,cellular response to DNA damage stimulus; GO:0016798,hydrolase activity, acting on glycosyl bonds; GO:0019213,deacetylase activity; GO:0042278,purine nucleoside metabolic process; GO:0051725,protein de-ADP-ribosylation; GO:0140291,NA; GO:0140293,NA	--	-1.36472	1.99737e-07	2.0791e-05	down
ENSG00000123989	75.9533	60.6122	51.4148	34.2891	21.9545	27.0396	4411	3475	2864	2539	1780	1668	2	219538948	219543809	-	protein_coding	CHPF	chondroitin polymerizing factor [Source:HGNC Symbol%3BAcc:HGNC:24291]	K00747 CHPF, CHSY2, CSS2; chondroitin polymerizing factor	GO:0000139,Golgi membrane; GO:0005759,mitochondrial matrix; GO:0005829,cytosol; GO:0008376,acetylgalactosaminyltransferase activity; GO:0016021,integral component of membrane; GO:0030206,chondroitin sulfate biosynthetic process; GO:0032580,Golgi cisterna membrane; GO:0046872,metal ion binding; GO:0047238,glucuronosyl-N-acetylgalactosaminyl-proteoglycan 4-beta-N-acetylgalactosaminyltransferase act…	--	-1.1856	2.07702e-07	2.14563e-05	down
ENSG00000013364	16.1823	10.2092	14.375	6.962	5.05	6.3968	1710	1065	1457	938	745	718	16	29820394	29848039	+	protein_coding	MVP	major vault protein [Source:HGNC Symbol%3BAcc:HGNC:7531]	K17266 MVP, LRP, VAULT1; major vault protein	GO:0005515,protein binding; GO:0005576,extracellular region; GO:0005634,nucleus; GO:0005643,nuclear pore; GO:0005737,cytoplasm; GO:0005829,cytosol; GO:0005856,cytoskeleton; GO:0015031,protein transport; GO:0016020,membrane; GO:0019901,protein kinase binding; GO:0019903,protein phosphatase binding; GO:0031953,negative regulation of protein autophosphorylation; GO:0034774,secretory granule lumen; G…	--	-1.15187	2.2242e-07	2.28039e-05	down
ENSG00000173237	6.9032	4.6122	5.2064	2.2655	1.543	1.7515	141	93	102	59	44	38	11	66975277	66977004	+	protein_coding	C11orf86	chromosome 11 open reading frame 86 [Source:HGNC Symbol%3BAcc:HGNC:34442]	--	--	--	-1.59405	2.74298e-07	2.76642e-05	down
ENSG00000185697	3.6607	6.099	4.8377	8.9156	11.5583	11.1554	456	750	578	1416	2010	1476	8	66562175	66614247	-	protein_coding	MYBL1	MYB proto-oncogene like 1 [Source:HGNC Symbol%3BAcc:HGNC:7547]	K09421 MYBL1, A-MYB, AMYB; MYB proto-oncogene like 1	GO:0000278,mitotic cell cycle; GO:0000978,RNA polymerase II proximal promoter sequence-specific DNA binding; GO:0000981,DNA-binding transcription factor activity, RNA polymerase II-specific; GO:0001228,DNA-binding transcription activator activity, RNA polymerase II-specific; GO:0005634,nucleus; GO:0005654,nucleoplasm; GO:0006355,regulation of transcription, DNA-templated; GO:0007141,male meiosis …	MYB	1.11732	2.75912e-07	2.76642e-05	up
ENSG00000125657	106.946	101.524	103.527	58.8011	40.7101	55.5819	3007	2818	2792	2108	1598	1660	19	6531026	6535924	+	protein_coding	TNFSF9	TNF superfamily member 9 [Source:HGNC Symbol%3BAcc:HGNC:11939]	K05472 TNFSF9, 4-1BB-L, CD137L, TNLG5A; TNF superfamily member 9	GO:0005102,signaling receptor binding; GO:0005125,cytokine activity; GO:0005164,tumor necrosis factor receptor binding; GO:0005615,extracellular space; GO:0005886,plasma membrane; GO:0006955,immune response; GO:0007267,cell-cell signaling; GO:0016021,integral component of membrane; GO:0032813,tumor necrosis factor receptor superfamily binding; GO:0033209,tumor necrosis factor-mediated signaling p…	--	-1.01215	2.81076e-07	2.79763e-05	down
ENSG00000184058	0.9559	0.5533	0.7119	0.1071	0.163	0.2286	63	36	45	9	15	16	22	19756703	19783593	+	protein_coding	TBX1	T-box transcription factor 1 [Source:HGNC Symbol%3BAcc:HGNC:11592]	K10175 TBX1, CAFS, CATCH22, CTHM, DGCR, DGS, DORV, TBX1C, TGA, VCF, VCFS; T-box transcription factor 1	GO:0000785,chromatin; GO:0000978,RNA polymerase II proximal promoter sequence-specific DNA binding; GO:0000981,DNA-binding transcription factor activity, RNA polymerase II-specific; GO:0001525,angiogenesis; GO:0001568,blood vessel development; GO:0001708,cell fate specification; GO:0001755,neural crest cell migration; GO:0001934,positive regulation of protein phosphorylation; GO:0001945,lymph ves…	T-box	-2.16727	3.03478e-07	2.99872e-05	down
ENSG00000267519	1.4278	1.0754	2.9548	0.5719	0.6731	0.5917	468	348	929	239	308	206	19	13823880	13842928	-	lncRNA	MIR23AHG	miR-23a/27a/24-2 cluster host gene [Source:HGNC Symbol%3BAcc:HGNC:27620]	--	--	--	-1.55283	3.1527e-07	3.09282e-05	down
ENSG00000158246	5.3186	5.0663	7.8088	2.9276	2.2369	2.3428	218	205	307	153	128	102	1	27005020	27012850	-	protein_coding	TENT5B	terminal nucleotidyltransferase 5B [Source:HGNC Symbol%3BAcc:HGNC:28273]	K23033 TENT5B, FAM46, FAM46B; terminal nucleotidyltransferase 5B	GO:0005515,protein binding; GO:0048255,mRNA stabilization; GO:1990817,RNA adenylyltransferase activity	--	-1.26917	3.37906e-07	3.24594e-05	down
ENSG00000161682	2.9627	2.1272	2.7324	1.1363	0.6996	1.0268	182	129	161	89	60	67	17	44353215	44363853	-	protein_coding	FAM171A2	family with sequence similarity 171 member A2 [Source:HGNC Symbol%3BAcc:HGNC:30480]	--	GO:0016021,integral component of membrane	--	-1.45631	3.3802e-07	3.24594e-05	down
ENSG00000176531	3.5739	2.7411	2.4352	1.2814	1.0789	1.1896	280	212	183	128	118	99	19	43474954	43504935	-	protein_coding	PHLDB3	pleckstrin homology like domain family B member 3 [Source:HGNC Symbol%3BAcc:HGNC:30499]	K23794 PHLDB3; pleckstrin homology like domain family B member 3	GO:0019899,enzyme binding	--	-1.31135	3.4204e-07	3.26158e-05	down
ENSG00000270170	40.9473	29.3663	33.7762	17.8126	11.292	15.8474	613	434	485	340	236	252	3	196942674	196943543	+	protein_coding	NCBP2AS2	NCBP2 antisense 2 (head to head) [Source:HGNC Symbol%3BAcc:HGNC:25121]	--	GO:0005515,protein binding	--	-1.2189	3.50266e-07	3.31683e-05	down
ENSG00000123933	17.0885	13.0532	13.6727	8.389	5.9779	6.5514	2021	1524	1551	1265	987	823	4	2247432	2262109	-	protein_coding	MXD4	MAX dimerization protein 4 [Source:HGNC Symbol%3BAcc:HGNC:13906]	K09114 MXD4, MAD4, MST149, MSTP149, bHLHc12; MAX dimerization protein 4	GO:0000122,negative regulation of transcription by RNA polymerase II; GO:0000785,chromatin; GO:0000978,RNA polymerase II proximal promoter sequence-specific DNA binding; GO:0000981,DNA-binding transcription factor activity, RNA polymerase II-specific; GO:0005515,protein binding; GO:0005634,nucleus; GO:0006357,regulation of transcription by RNA polymerase II; GO:0046983,protein dimerization activi…	bHLH	-1.07373	3.5522e-07	3.32938e-05	down
ENSG00000284976	27.6576	20.0644	20.8728	12.9101	6.996	7.8486	909	651	658	541	321	274	9	137217452	137219361	+	protein_coding	BX255925.3	novel RING finger protein	--	--	--	-1.31335	3.56475e-07	3.32938e-05	down
ENSG00000129911	35.6602	31.8951	26.0248	17.3035	11.9857	14.9598	1820	1607	1274	1126	854	811	19	1852399	1863579	-	protein_coding	KLF16	Kruppel like factor 16 [Source:HGNC Symbol%3BAcc:HGNC:16857]	K09208 KLF16, BTEB4, DRRF, NSLP2; Kruppel like factor 16	GO:0000122,negative regulation of transcription by RNA polymerase II; GO:0000785,chromatin; GO:0000978,RNA polymerase II proximal promoter sequence-specific DNA binding; GO:0000981,DNA-binding transcription factor activity, RNA polymerase II-specific; GO:0001227,DNA-binding transcription repressor activity, RNA polymerase II-specific; GO:0005515,protein binding; GO:0005634,nucleus; GO:0006357,reg…	zf-C2H2	-1.09018	3.68088e-07	3.41445e-05	down
ENSG00000011132	5.2963	4.1763	3.3239	2.1666	1.4877	1.5056	510	397	307	266	200	154	19	3750772	3761692	-	protein_coding	APBA3	amyloid beta precursor protein binding family A member 3 [Source:HGNC Symbol%3BAcc:HGNC:580]	K24035 APBA3, MGC:15815, X11L2, mint3; amyloid beta precursor protein binding family A member 3	GO:0001540,amyloid-beta binding; GO:0001701,in utero embryonic development; GO:0004857,enzyme inhibitor activity; GO:0005515,protein binding; GO:0005737,cytoplasm; GO:0005886,plasma membrane; GO:0007268,chemical synaptic transmission; GO:0010468,regulation of gene expression; GO:0015031,protein transport; GO:0019899,enzyme binding; GO:0043086,negative regulation of catalytic activity; GO:0043197,…	--	-1.3212	3.8323e-07	3.5309e-05	down
ENSG00000180447	36.0512	33.7672	58.1417	21.2752	19.0731	19.5882	1951	1804	3018	1468	1441	1126	9	86944362	86947506	-	protein_coding	GAS1	growth arrest specific 1 [Source:HGNC Symbol%3BAcc:HGNC:4165]	K06232 GAS1; growth arrest specific 1	GO:0005515,protein binding; GO:0005886,plasma membrane; GO:0007050,cell cycle arrest; GO:0008589,regulation of smoothened signaling pathway; GO:0010955,negative regulation of protein processing; GO:0016021,integral component of membrane; GO:0035924,cellular response to vascular endothelial growth factor stimulus; GO:0042981,regulation of apoptotic process; GO:0045165,cell fate commitment; GO:0045…	--	-1.08455	3.95344e-07	3.57452e-05	down
ENSG00000125611	5.5192	3.9934	4.3197	2.2432	1.9712	1.7466	357	255	268	185	178	120	2	112584240	112589275	+	protein_coding	CHCHD5	coiled-coil-helix-coiled-coil-helix domain containing 5 [Source:HGNC Symbol%3BAcc:HGNC:17840]	--	GO:0005515,protein binding; GO:0005739,mitochondrion; GO:0005758,mitochondrial intermembrane space; GO:0008150,biological_process	--	-1.2191	3.95546e-07	3.57452e-05	down
ENSG00000180340	27.3271	22.8369	15.7924	11.2772	8.3276	9.0631	1777	1466	985	935	756	626	17	44557484	44561262	+	protein_coding	FZD2	frizzled class receptor 2 [Source:HGNC Symbol%3BAcc:HGNC:4040]	K02235 FZD2, Fz2, OMOD2, fz-2, fzE2, hFz2; frizzled class receptor 2	GO:0003149,membranous septum morphogenesis; GO:0003150,muscular septum morphogenesis; GO:0003151,outflow tract morphogenesis; GO:0004930,G protein-coupled receptor activity; GO:0005515,protein binding; GO:0005737,cytoplasm; GO:0005886,plasma membrane; GO:0005925,focal adhesion; GO:0007186,G protein-coupled receptor signaling pathway; GO:0007223,Wnt signaling pathway, calcium modulating pathway; G…	--	-1.21587	3.95829e-07	3.57452e-05	down
ENSG00000115268	510.118	334.65	306.937	204.147	149.239	142.638	18767	12154	10831	9576	7665	5574	19	1438358	1440495	+	protein_coding	RPS15	ribosomal protein S15 [Source:HGNC Symbol%3BAcc:HGNC:10388]	K02958 RPS15, RIG, S15; ribosomal protein S15	GO:0000028,ribosomal small subunit assembly; GO:0000056,ribosomal small subunit export from nucleus; GO:0000184,nuclear-transcribed mRNA catabolic process, nonsense-mediated decay; GO:0001649,osteoblast differentiation; GO:0003677,DNA binding; GO:0003723,RNA binding; GO:0003735,structural constituent of ribosome; GO:0005515,protein binding; GO:0005634,nucleus; GO:0005654,nucleoplasm; GO:0005829,c…	--	-1.2286	4.17952e-07	3.74947e-05	down
ENSG00000163435	3.6797	3.0474	6.6355	1.7379	1.5525	1.911	455	372	787	274	268	251	1	202007945	202017183	+	protein_coding	ELF3	E74 like ETS transcription factor 3 [Source:HGNC Symbol%3BAcc:HGNC:3318]	K09429 ELF3, EPR-1, ERT, ESE-1, ESX; E74 like ETS transcription factor 3	GO:0000785,chromatin; GO:0000978,RNA polymerase II proximal promoter sequence-specific DNA binding; GO:0000981,DNA-binding transcription factor activity, RNA polymerase II-specific; GO:0001228,DNA-binding transcription activator activity, RNA polymerase II-specific; GO:0001824,blastocyst development; GO:0003700,DNA-binding transcription factor activity; GO:0005515,protein binding; GO:0005634,nucl…	ETS	-1.34902	4.46312e-07	3.97772e-05	down
ENSG00000128309	18.5288	11.5402	10.8466	7.0335	4.9886	5.1401	2155	1325	1210	1043	810	635	22	37019635	37029821	+	protein_coding	MPST	mercaptopyruvate sulfurtransferase [Source:HGNC Symbol%3BAcc:HGNC:7223]	K01011 MPST, MST, TST2, TUM1; mercaptopyruvate sulfurtransferase	GO:0000098,sulfur amino acid catabolic process; GO:0001822,kidney development; GO:0001889,liver development; GO:0004792,thiosulfate sulfurtransferase activity; GO:0005515,protein binding; GO:0005739,mitochondrion; GO:0005759,mitochondrial matrix; GO:0005829,cytosol; GO:0009440,cyanate catabolic process; GO:0009636,response to toxic substance; GO:0016784,3-mercaptopyruvate sulfurtransferase activi…	--	-1.26714	4.50309e-07	3.98728e-05	down
ENSG00000106211	617.846	384.836	347.179	229.778	126.985	169.157	17255	10610	9300	8182	4951	5018	7	76302673	76304295	+	protein_coding	HSPB1	heat shock protein family B (small) member 1 [Source:HGNC Symbol%3BAcc:HGNC:5246]	K04455 HSPB1, CMT2F, HEL-S-102, HMN2B, HS.76067, HSP27, HSP28, Hsp25, SRP27; heat shock protein family B (small) member 1	GO:0000502,proteasome complex; GO:0001895,retina homeostasis; GO:0001932,regulation of protein phosphorylation; GO:0003723,RNA binding; GO:0005080,protein kinase C binding; GO:0005515,protein binding; GO:0005615,extracellular space; GO:0005634,nucleus; GO:0005737,cytoplasm; GO:0005819,spindle; GO:0005829,cytosol; GO:0005856,cytoskeleton; GO:0005925,focal adhesion; GO:0006446,regulation of transla…	--	-1.37524	4.60099e-07	4.04768e-05	down
ENSG00000167103	0.6288	0.4424	1.2384	0.1644	0.1376	0.1151	36	25	68	12	11	7	9	127920881	127930785	-	protein_coding	PIP5KL1	phosphatidylinositol-4-phosphate 5-kinase like 1 [Source:HGNC Symbol%3BAcc:HGNC:28711]	K13712 PIP5KL1, PIPKH; phosphatidylinositol-4-phosphate 5-kinase like 1	GO:0001933,negative regulation of protein phosphorylation; GO:0005524,ATP binding; GO:0005829,cytosol; GO:0010917,negative regulation of mitochondrial membrane potential; GO:0016020,membrane; GO:0016308,1-phosphatidylinositol-4-phosphate 5-kinase activity; GO:0030336,negative regulation of cell migration; GO:0042995,cell projection; GO:0043065,positive regulation of apoptotic process; GO:0046854,…	--	-2.4301	4.65724e-07	4.0709e-05	down
ENSG00000065054	19.1896	12.892	13.9753	7.9854	4.9725	7.0023	1161	770	811	616	420	450	16	2025356	2039026	+	protein_coding	SLC9A3R2	SLC9A3 regulator 2 [Source:HGNC Symbol%3BAcc:HGNC:11076]	K13358 SLC9A3R2, E3KARP, NHE3RF2, NHERF-2, NHERF2, OCTS2, SIP-1, SIP1, TKA-1; SLC9A3 regulator 2	GO:0005102,signaling receptor binding; GO:0005515,protein binding; GO:0005634,nucleus; GO:0005886,plasma membrane; GO:0005925,focal adhesion; GO:0008013,beta-catenin binding; GO:0008022,protein C-terminus binding; GO:0012505,endomembrane system; GO:0016324,apical plasma membrane; GO:0019902,phosphatase binding; GO:0031799,type 2 metabotropic glutamate receptor binding; GO:0031800,type 3 metabotro…	--	-1.2163	4.70941e-07	4.07532e-05	down
ENSG00000105516	1.7654	0.9531	2.7375	0.6888	0.3659	0.405	197	105	293	98	57	48	19	48630030	48637379	-	protein_coding	DBP	D-box binding PAR bZIP transcription factor [Source:HGNC Symbol%3BAcc:HGNC:2697]	K09056 DBP, DABP, taxREB302; D-box binding PAR bZIP transcription factor	GO:0000785,chromatin; GO:0000977,RNA polymerase II regulatory region sequence-specific DNA binding; GO:0000978,RNA polymerase II proximal promoter sequence-specific DNA binding; GO:0000981,DNA-binding transcription factor activity, RNA polymerase II-specific; GO:0001228,DNA-binding transcription activator activity, RNA polymerase II-specific; GO:0001889,liver development; GO:0005634,nucleus; GO:0…	TF_bZIP	-1.88878	4.72206e-07	4.07532e-05	down
ENSG00000172216	104.884	87.9018	70.2745	48.4295	30.1961	39.479	3319	2746	2133	1954	1334	1327	20	50190830	50192668	+	protein_coding	CEBPB	CCAAT enhancer binding protein beta [Source:HGNC Symbol%3BAcc:HGNC:1834]	K10048 CEBPB, C/EBP-beta, IL6DBP, NF-IL6, TCF5; CCAAT enhancer binding protein beta	GO:0000122,negative regulation of transcription by RNA polymerase II; GO:0000779,condensed chromosome, centromeric region; GO:0000785,chromatin; GO:0000977,RNA polymerase II regulatory region sequence-specific DNA binding; GO:0000978,RNA polymerase II proximal promoter sequence-specific DNA binding; GO:0000979,RNA polymerase II core promoter sequence-specific DNA binding; GO:0000981,DNA-binding t…	TF_bZIP	-1.16677	4.79663e-07	4.11364e-05	down
ENSG00000165644	34.9356	20.61	22.4507	13.6164	8.5305	9.0899	1147	668	707	570	391	317	10	75233641	75236030	-	protein_coding	COMTD1	catechol-O-methyltransferase domain containing 1 [Source:HGNC Symbol%3BAcc:HGNC:26309]	--	GO:0005515,protein binding; GO:0008171,O-methyltransferase activity; GO:0008757,S-adenosylmethionine-dependent methyltransferase activity; GO:0016021,integral component of membrane; GO:0032259,methylation	--	-1.33168	4.93726e-07	4.20778e-05	down
ENSG00000133243	37.8713	25.7833	27.8437	16.5603	11.1679	14.4846	3867	2599	2727	2156	1592	1571	19	1985438	2034881	-	protein_coding	BTBD2	BTB domain containing 2 [Source:HGNC Symbol%3BAcc:HGNC:15504]	K10477 BTBD2; BTB domain containing 2	GO:0000932,P-body; GO:0005515,protein binding; GO:0005829,cytosol; GO:0022008,neurogenesis	--	-1.12547	5.04087e-07	4.24594e-05	down
ENSG00000126005	9.3909	5.8121	5.7405	3.3937	2.4735	2.9437	892	545	523	411	328	297	20	35201745	35278131	-	protein_coding	MMP24OS	MMP24 opposite strand [Source:HGNC Symbol%3BAcc:HGNC:44421]	--	--	--	-1.26229	5.04431e-07	4.24594e-05	down
ENSG00000196465	13.6949	9.4651	8.2173	4.8111	3.6786	4.8181	768	524	442	344	288	287	12	56152256	56159647	+	protein_coding	MYL6B	myosin light chain 6B [Source:HGNC Symbol%3BAcc:HGNC:29823]	K12751 MYL6B, MLC1SA; myosin light chain 6B	GO:0003774,motor activity; GO:0005509,calcium ion binding; GO:0005515,protein binding; GO:0005829,cytosol; GO:0005859,muscle myosin complex; GO:0006936,muscle contraction; GO:0007519,skeletal muscle tissue development; GO:0008307,structural constituent of muscle; GO:0016459,myosin complex; GO:0016461,unconventional myosin complex; GO:0030049,muscle filament sliding; GO:0070062,extracellular exoso…	--	-1.25157	5.22271e-07	4.36596e-05	down
ENSG00000173621	40.0231	25.5343	21.256	14.322	7.9964	10.9883	2126	1339	1083	970	593	620	11	66856647	66860475	+	protein_coding	LRFN4	leucine rich repeat and fibronectin type III domain containing 4 [Source:HGNC Symbol%3BAcc:HGNC:28456]	K16357 LRFN4, FIGLER6, SALM3, SALM3.; leucine rich repeat and fibronectin type III domain containing 4	GO:0005515,protein binding; GO:0005886,plasma membrane; GO:0009986,cell surface; GO:0098978,glutamatergic synapse; GO:0098982,GABA-ergic synapse; GO:0099061,integral component of postsynaptic density membrane; GO:0099151,regulation of postsynaptic density assembly; GO:0099560,synaptic membrane adhesion; GO:1905606,regulation of presynapse assembly	--	-1.39856	5.25093e-07	4.36596e-05	down
ENSG00000188486	162.065	117.882	91.1077	65.1778	43.51	48.9487	4501	3232	2427	2308	1687	1444	11	119093854	119095467	-	protein_coding	H2AX	H2A.X variant histone [Source:HGNC Symbol%3BAcc:HGNC:4739]	K11251 H2AX, H2A.X, H2A/X, H2AFX; H2A.X variant histone	GO:0000077,DNA damage checkpoint; GO:0000724,double-strand break repair via homologous recombination; GO:0000781,chromosome, telomeric region; GO:0000786,nucleosome; GO:0000794,condensed nuclear chromosome; GO:0001673,male germ cell nucleus; GO:0001741,XY body; GO:0003677,DNA binding; GO:0003684,damaged DNA binding; GO:0005515,protein binding; GO:0005634,nucleus; GO:0005654,nucleoplasm; GO:000565…	--	-1.24978	5.62165e-07	4.64587e-05	down
ENSG00000069482	124.722	88.8907	106.449	61.532	34.8067	46.7992	2790	1963	2284	1755	1087	1112	11	68683779	68691175	+	protein_coding	GAL	galanin and GMAP prepropeptide [Source:HGNC Symbol%3BAcc:HGNC:4114]	K05244 GAL, ETL8, GAL-GMAP, GALN, GLNN, GMAP; galanin and GMAP prepropeptide	GO:0004966,galanin receptor activity; GO:0005184,neuropeptide hormone activity; GO:0005515,protein binding; GO:0005576,extracellular region; GO:0005615,extracellular space; GO:0005794,Golgi apparatus; GO:0006954,inflammatory response; GO:0007186,G protein-coupled receptor signaling pathway; GO:0007218,neuropeptide signaling pathway; GO:0007631,feeding behavior; GO:0010737,protein kinase A signali…	--	-1.167	5.73676e-07	4.71244e-05	down
ENSG00000213638	16.9413	10.5994	7.4368	4.7513	2.8741	4.2465	646	399	272	231	153	172	19	1905399	1913447	+	protein_coding	ADAT3	adenosine deaminase tRNA specific 3 [Source:HGNC Symbol%3BAcc:HGNC:25151]	K15442 ADAT3, FWP005, MRT36, MST121, MSTP121, S863-5, TAD3; adenosine deaminase tRNA specific 3	GO:0005515,protein binding; GO:0005654,nucleoplasm; GO:0006400,tRNA modification; GO:0046872,metal ion binding; GO:0052717,tRNA-specific adenosine-34 deaminase activity	--	-1.57933	5.88906e-07	4.78408e-05	down
ENSG00000124249	3.9298	2.8802	4.0007	1.6317	1.0432	1.4146	170	123	166	90	63	65	20	44745865	44752313	+	protein_coding	KCNK15	potassium two pore domain channel subfamily K member 15 [Source:HGNC Symbol%3BAcc:HGNC:13814]	K04923 KCNK15, K2p15.1, KCNK11, KCNK14, KT3.3, TASK-5, TASK5, dJ781B1.1; potassium two pore domain channel subfamily K member 15	GO:0005244,voltage-gated ion channel activity; GO:0005886,plasma membrane; GO:0005887,integral component of plasma membrane; GO:0022841,potassium ion leak channel activity; GO:0030322,stabilization of membrane potential; GO:0034765,regulation of ion transmembrane transport; GO:0061337,cardiac conduction; GO:0071805,potassium ion transmembrane transport	--	-1.40524	5.89414e-07	4.78408e-05	down
ENSG00000253276	1.9403	2.0347	2.4774	1.0793	0.8572	1.0059	227	235	278	161	140	125	7	106654360	106661158	-	protein_coding	CCDC71L	coiled-coil domain containing 71 like [Source:HGNC Symbol%3BAcc:HGNC:26685]	--	GO:0044255,cellular lipid metabolic process; GO:0045600,positive regulation of fat cell differentiation	--	-1.13065	6.09569e-07	4.91839e-05	down
ENSG00000167674	27.4979	18.9817	17.0767	11.0917	7.3425	9.4717	2028	1382	1208	1043	756	742	19	4472297	4502208	+	protein_coding	HDGFL2	HDGF like 2 [Source:HGNC Symbol%3BAcc:HGNC:14680]	--	GO:0003690,double-stranded DNA binding; GO:0003712,transcription coregulator activity; GO:0005515,protein binding; GO:0005634,nucleus; GO:0006357,regulation of transcription by RNA polymerase II; GO:0030307,positive regulation of cell growth	--	-1.20055	6.17867e-07	4.92704e-05	down
ENSG00000131188	32.4552	23.5405	18.3528	13.1044	8.0262	8.3643	979	701	531	504	338	268	5	177446445	177456286	+	protein_coding	PRR7	proline rich 7%2C synaptic [Source:HGNC Symbol%3BAcc:HGNC:28130]	--	GO:0002250,adaptive immune response; GO:0005515,protein binding; GO:0005654,nucleoplasm; GO:0005829,cytosol; GO:0005886,plasma membrane; GO:0010942,positive regulation of cell death; GO:0016021,integral component of membrane; GO:0030425,dendrite; GO:0031397,negative regulation of protein ubiquitination; GO:0033077,T cell differentiation in thymus; GO:0036041,long-chain fatty acid binding; GO:0043…	--	-1.34765	6.42589e-07	5.06494e-05	down
ENSG00000188290	19.9086	12.2159	8.5084	5.2999	2.9787	4.3554	383	232	157	130	80	89	1	998962	1000172	-	protein_coding	HES4	hes family bHLH transcription factor 4 [Source:HGNC Symbol%3BAcc:HGNC:24149]	K09089 HES4, bHLHb42; hes family bHLH transcription factor 4	GO:0000785,chromatin; GO:0000978,RNA polymerase II proximal promoter sequence-specific DNA binding; GO:0000981,DNA-binding transcription factor activity, RNA polymerase II-specific; GO:0005515,protein binding; GO:0005634,nucleus; GO:0006357,regulation of transcription by RNA polymerase II; GO:0007399,nervous system development; GO:0008134,transcription factor binding; GO:0009952,anterior/posterio…	bHLH	-1.70589	6.92112e-07	5.42393e-05	down
ENSG00000160703	2.436	2.0914	2.8928	1.2337	1.0642	0.833	223	189	254	144	136	81	11	119166568	119184016	+	protein_coding	NLRX1	NLR family member X1 [Source:HGNC Symbol%3BAcc:HGNC:29890]	K12653 NLRX1, CLR11.3, DLNB26, NOD26, NOD5, NOD9; NLR family member X1	GO:0005515,protein binding; GO:0005524,ATP binding; GO:0005739,mitochondrion; GO:0005741,mitochondrial outer membrane; GO:0005886,plasma membrane; GO:0016032,viral process; GO:0030054,cell junction; GO:0032480,negative regulation of type I interferon production; GO:0032688,negative regulation of interferon-beta production; GO:0032715,negative regulation of interleukin-6 production; GO:0035556,int…	--	-1.238	7.24433e-07	5.61271e-05	down
ENSG00000186603	43.4311	32.5505	47.4524	23.6195	15.9279	19.126	1334	987	1398	925	683	624	1	45326895	45328679	+	protein_coding	HPDL	4-hydroxyphenylpyruvate dioxygenase like [Source:HGNC Symbol%3BAcc:HGNC:28242]	K24788 HPDL, 4-HPPD-L, GLOXD1, NEDSWMA, SPG83; 4-hydroxyphenylpyruvate dioxygenase like	GO:0003868,4-hydroxyphenylpyruvate dioxygenase activity; GO:0009072,aromatic amino acid family metabolic process; GO:0046872,metal ion binding	--	-1.07284	7.34382e-07	5.65388e-05	down
ENSG00000099849	18.0076	12.9257	10.5319	7.1795	4.3548	5.1795	779	552	437	396	263	238	11	560404	564025	+	protein_coding	RASSF7	Ras association domain family member 7 [Source:HGNC Symbol%3BAcc:HGNC:1166]	K09855 RASSF7, C11orf13, CFAP88, FAP88, HRAS1, HRC1; Ras association domain family member 7	GO:0005515,protein binding; GO:0005737,cytoplasm; GO:0006915,apoptotic process; GO:0007165,signal transduction; GO:0034451,centriolar satellite; GO:0070507,regulation of microtubule cytoskeleton organization	--	-1.32451	7.3804e-07	5.65388e-05	down
ENSG00000134825	18.4412	14.0389	12.0901	8.0599	5.6187	6.4084	978	735	615	545	416	361	11	61768501	61792802	-	protein_coding	TMEM258	transmembrane protein 258 [Source:HGNC Symbol%3BAcc:HGNC:1164]	--	GO:0005515,protein binding; GO:0005783,endoplasmic reticulum; GO:0006487,protein N-linked glycosylation; GO:0016021,integral component of membrane; GO:0032991,protein-containing complex; GO:0034998,oligosaccharyltransferase I complex; GO:0043227,membrane-bounded organelle	--	-1.16117	7.49766e-07	5.71162e-05	down
ENSG00000167969	38.1444	25.4286	21.4253	14.4107	10.6926	11.9702	2103	1384	1133	1013	823	701	16	2239402	2252300	-	protein_coding	ECI1	enoyl-CoA delta isomerase 1 [Source:HGNC Symbol%3BAcc:HGNC:2703]	K13238 ECI1, DCI; enoyl-CoA delta isomerase 1	GO:0004165,dodecenoyl-CoA delta-isomerase activity; GO:0004300,enoyl-CoA hydratase activity; GO:0005739,mitochondrion; GO:0005759,mitochondrial matrix; GO:0006635,fatty acid beta-oxidation; GO:0016863,intramolecular oxidoreductase activity, transposing C=C bonds	--	-1.2118	8.18103e-07	6.16335e-05	down
ENSG00000127399	14.7944	12.9522	14.6853	6.9944	4.9707	7.7841	501	433	477	302	235	280	7	150323263	150338156	+	protein_coding	LRRC61	leucine rich repeat containing 61 [Source:HGNC Symbol%3BAcc:HGNC:21704]	--	GO:0005515,protein binding; GO:0005737,cytoplasm; GO:0005829,cytosol	--	-1.1084	8.25639e-07	6.18594e-05	down
ENSG00000185187	7.2975	4.4791	2.8596	1.9296	1.0478	1.4711	439	266	165	148	88	94	11	405716	417455	-	protein_coding	SIGIRR	single Ig and TIR domain containing [Source:HGNC Symbol%3BAcc:HGNC:30575]	K05169 SIGIRR, IL-1R8, TIR8; single Ig and TIR domain containing	GO:0001960,negative regulation of cytokine-mediated signaling pathway; GO:0005515,protein binding; GO:0005886,plasma membrane; GO:0006953,acute-phase response; GO:0007165,signal transduction; GO:0016020,membrane; GO:0016021,integral component of membrane; GO:0031665,negative regulation of lipopolysaccharide-mediated signaling pathway; GO:0032682,negative regulation of chemokine production; GO:004…	--	-1.73974	8.44638e-07	6.29371e-05	down
ENSG00000186222	20.2289	15.556	21.1307	10.4548	8.3757	8.2562	519	394	520	342	300	225	4	6716174	6717664	+	protein_coding	BLOC1S4	biogenesis of lysosomal organelles complex 1 subunit 4 [Source:HGNC Symbol%3BAcc:HGNC:24206]	K08366 BLOC1S4, BCAS4L, BLOS4, CNO; biogenesis of lysosomal organelles complex 1 subunit 4	GO:0005515,protein binding; GO:0005737,cytoplasm; GO:0005829,cytosol; GO:0008089,anterograde axonal transport; GO:0031083,BLOC-1 complex; GO:0031175,neuron projection development; GO:0032438,melanosome organization; GO:0048490,anterograde synaptic vesicle transport; GO:0050885,neuromuscular process controlling balance; GO:0070527,platelet aggregation; GO:1904115,axon cytoplasm	--	-1.07102	8.63723e-07	6.40094e-05	down
ENSG00000141505	0.3256	0.3455	0.3718	0.0608	0.0666	0.0438	21	22	23	5	6	3	17	7173431	7179564	-	protein_coding	ASGR1	asialoglycoprotein receptor 1 [Source:HGNC Symbol%3BAcc:HGNC:742]	K10063 ASGR1, ASGPR, ASGPR1, CLEC4H1, HL-1; asialoglycoprotein receptor 1	GO:0004873,asialoglycoprotein receptor activity; GO:0005515,protein binding; GO:0005576,extracellular region; GO:0005886,plasma membrane; GO:0005887,integral component of plasma membrane; GO:0006898,receptor-mediated endocytosis; GO:0016032,viral process; GO:0018279,protein N-linked glycosylation via asparagine; GO:0030246,carbohydrate binding; GO:0031668,cellular response to extracellular stimul…	--	-2.55045	1.00654e-06	7.3006e-05	down
ENSG00000133816	0.4749	0.7231	1.1163	1.9301	1.7772	1.7234	165	248	372	855	862	636	11	12094008	12359144	+	protein_coding	MICAL2	microtubule associated monooxygenase%2C calponin and LIM domain containing 2 [Source:HGNC Symbol%3BAcc:HGNC:24693]	K19947 MICAL2, MICAL-2, MICAL2PV1, MICAL2PV2; microtubule associated monooxygenase, calponin and LIM domain containing 2	GO:0001947,heart looping; GO:0003779,actin binding; GO:0005515,protein binding; GO:0005634,nucleus; GO:0007010,cytoskeleton organization; GO:0007507,heart development; GO:0010735,positive regulation of transcription via serum response element binding; GO:0016491,oxidoreductase activity; GO:0016709,oxidoreductase activity, acting on paired donors, with incorporation or reduction of molecular oxyge…	--	1.2456	1.01587e-06	7.32933e-05	up
ENSG00000181085	3.145	2.2558	2.3828	1.1184	0.9095	0.9747	161	114	117	73	65	53	8	143716340	143722458	+	protein_coding	MAPK15	mitogen-activated protein kinase 15 [Source:HGNC Symbol%3BAcc:HGNC:24667]	K19603 MAPK15, ERK7, ERK8; mitogen-activated protein kinase 15	GO:0000165,MAPK cascade; GO:0003400,regulation of COPII vesicle coating; GO:0003682,chromatin binding; GO:0004672,protein kinase activity; GO:0004674,protein serine/threonine kinase activity; GO:0004707,MAP kinase activity; GO:0005515,protein binding; GO:0005524,ATP binding; GO:0005576,extracellular region; GO:0005634,nucleus; GO:0005737,cytoplasm; GO:0005776,autophagosome; GO:0005794,Golgi appar…	--	-1.38025	1.04387e-06	7.49167e-05	down
ENSG00000167705	5.2524	3.2981	3.4265	1.5418	1.0561	1.5326	171	106	107	64	48	53	17	1646145	1649866	-	protein_coding	RILP	Rab interacting lysosomal protein [Source:HGNC Symbol%3BAcc:HGNC:30266]	K13883 RILP, PP10141; Rab interacting lysosomal protein	GO:0005515,protein binding; GO:0005737,cytoplasm; GO:0005764,lysosome; GO:0005765,lysosomal membrane; GO:0005770,late endosome; GO:0005829,cytosol; GO:0008333,endosome to lysosome transport; GO:0010796,regulation of multivesicular body size; GO:0015031,protein transport; GO:0019886,antigen processing and presentation of exogenous peptide antigen via MHC class II; GO:0030670,phagocytic vesicle mem…	--	-1.54951	1.06719e-06	7.61895e-05	down
ENSG00000069399	20.9054	18.684	18.5251	11.8589	8.7183	8.4171	1113	982	946	805	648	476	19	44747705	44760044	+	protein_coding	BCL3	BCL3 transcription coactivator [Source:HGNC Symbol%3BAcc:HGNC:998]	K09258 BCL3, BCL4, D19S37; BCL3 transcription coactivator	GO:0000978,RNA polymerase II proximal promoter sequence-specific DNA binding; GO:0002268,follicular dendritic cell differentiation; GO:0002315,marginal zone B cell differentiation; GO:0002455,humoral immune response mediated by circulating immunoglobulin; GO:0002467,germinal center formation; GO:0003700,DNA-binding transcription factor activity; GO:0005515,protein binding; GO:0005634,nucleus; GO:…	--	-1.00745	1.08306e-06	7.6616e-05	down
ENSG00000139324	3.6406	5.1741	8.385	11.3653	14.9647	13.508	459	644	1014	1827	2634	1809	12	88142296	88199887	+	protein_coding	TMTC3	transmembrane O-mannosyltransferase targeting cadherins 3 [Source:HGNC Symbol%3BAcc:HGNC:26899]	K23424 TMTC3, LIS8, SMILE; transmembrane O-mannosyltransferase targeting cadherins 3	GO:0000030,mannosyltransferase activity; GO:0004169,dolichyl-phosphate-mannose-protein mannosyltransferase activity; GO:0005515,protein binding; GO:0005783,endoplasmic reticulum; GO:0016021,integral component of membrane; GO:0034976,response to endoplasmic reticulum stress; GO:0035269,protein O-linked mannosylation; GO:1901800,positive regulation of proteasomal protein catabolic process	--	1.22769	1.08499e-06	7.6616e-05	up
ENSG00000122490	10.3131	6.9947	5.8289	3.8609	2.5369	3.2923	926	620	502	442	318	314	18	79902420	79951657	-	protein_coding	SLC66A2	solute carrier family 66 member 2 [Source:HGNC Symbol%3BAcc:HGNC:26188]	K23679 SLC66A2, PQLC1; solute carrier family 66 member 2	GO:0005515,protein binding; GO:0005768,endosome; GO:0005802,trans-Golgi network; GO:0005829,cytosol; GO:0016021,integral component of membrane; GO:0042147,retrograde transport, endosome to Golgi; GO:0045332,phospholipid translocation	--	-1.27063	1.09002e-06	7.6616e-05	down
ENSG00000179965	3.7012	2.8332	2.894	1.5999	1.303	1.3858	352	266	264	194	173	140	16	30407414	30431108	+	protein_coding	ZNF771	zinc finger protein 771 [Source:HGNC Symbol%3BAcc:HGNC:29653]	--	GO:0000978,RNA polymerase II proximal promoter sequence-specific DNA binding; GO:0000981,DNA-binding transcription factor activity, RNA polymerase II-specific; GO:0005634,nucleus; GO:0005654,nucleoplasm; GO:0005730,nucleolus; GO:0006357,regulation of transcription by RNA polymerase II; GO:0046872,metal ion binding; GO:1990837,sequence-specific double-stranded DNA binding	zf-C2H2	-1.14321	1.12901e-06	7.89493e-05	down
ENSG00000127528	1.3601	0.9811	5.5862	0.4364	0.3986	0.4074	66	47	260	27	27	21	19	16324826	16328685	+	protein_coding	KLF2	Kruppel like factor 2 [Source:HGNC Symbol%3BAcc:HGNC:6347]	K17845 KLF2, LKLF; Kruppel like factor 2	GO:0000122,negative regulation of transcription by RNA polymerase II; GO:0000785,chromatin; GO:0000902,cell morphogenesis; GO:0000978,RNA polymerase II proximal promoter sequence-specific DNA binding; GO:0000981,DNA-binding transcription factor activity, RNA polymerase II-specific; GO:0001701,in utero embryonic development; GO:0003677,DNA binding; GO:0003700,DNA-binding transcription factor activ…	zf-C2H2	-2.63266	1.14068e-06	7.93586e-05	down
ENSG00000147889	174.717	116.463	82.6559	60.2444	40.92	50.3457	11680	7686	5300	5135	3819	3575	9	21967752	21995301	-	protein_coding	CDKN2A	cyclin dependent kinase inhibitor 2A [Source:HGNC Symbol%3BAcc:HGNC:1787]	K06621 CDKN2A, ARF, CDK4I, CDKN2, CMM2, INK4, INK4A, MLM, MTS-1, MTS1, P14, P14ARF, P16, P16-INK4A, P16INK4, P16INK4A, P19, P19ARF, TP16; cyclin dependent kinase inhibitor 2A	GO:0000082,G1/S transition of mitotic cell cycle; GO:0001953,negative regulation of cell-matrix adhesion; GO:0003723,RNA binding; GO:0004861,cyclin-dependent protein serine/threonine kinase inhibitor activity; GO:0005515,protein binding; GO:0005634,nucleus; GO:0005737,cytoplasm; GO:0005829,cytosol; GO:0007050,cell cycle arrest; GO:0007265,Ras protein signal transduction; GO:0008285,negative regul…	--	-1.3214	1.16382e-06	7.97928e-05	down
ENSG00000007541	8.2851	4.8557	5.0516	2.8371	2.0718	2.8484	1120	648	655	489	391	409	16	566995	584109	+	protein_coding	PIGQ	phosphatidylinositol glycan anchor biosynthesis class Q [Source:HGNC Symbol%3BAcc:HGNC:14135]	K03860 PIGQ, DEE77, EIEE77, GPI1, c407A10.1; phosphatidylinositol glycan anchor biosynthesis class Q	GO:0000506,glycosylphosphatidylinositol-N-acetylglucosaminyltransferase (GPI-GnT) complex; GO:0005789,endoplasmic reticulum membrane; GO:0005975,carbohydrate metabolic process; GO:0006506,GPI anchor biosynthetic process; GO:0016021,integral component of membrane; GO:0016254,preassembly of GPI anchor in ER membrane; GO:0017176,phosphatidylinositol N-acetylglucosaminyltransferase activity	--	-1.2437	1.16657e-06	7.97928e-05	down
ENSG00000260001	6.1994	3.6182	4.1305	1.9803	1.0293	1.8553	302	174	193	123	70	96	19	7914830	7919097	+	protein_coding	TGFBR3L	transforming growth factor beta receptor 3 like [Source:HGNC Symbol%3BAcc:HGNC:44152]	--	GO:0001525,angiogenesis; GO:0001570,vasculogenesis; GO:0001837,epithelial to mesenchymal transition; GO:0005024,transforming growth factor beta-activated receptor activity; GO:0005114,type II transforming growth factor beta receptor binding; GO:0005539,glycosaminoglycan binding; GO:0005615,extracellular space; GO:0007179,transforming growth factor beta receptor signaling pathway; GO:0009986,cell …	--	-1.53376	1.17089e-06	7.97928e-05	down
ENSG00000130748	80.4729	45.8361	41.3481	26.7909	13.9181	19.9634	907	510	447	385	219	239	19	47045909	47048624	-	protein_coding	TMEM160	transmembrane protein 160 [Source:HGNC Symbol%3BAcc:HGNC:26042]	--	GO:0005515,protein binding; GO:0016021,integral component of membrane	--	-1.48371	1.17618e-06	7.97928e-05	down
ENSG00000204991	3.8215	2.6935	3.8706	1.812	1.3531	1.6689	526	366	511	318	260	244	16	89818179	89871319	+	protein_coding	SPIRE2	spire type actin nucleation factor 2 [Source:HGNC Symbol%3BAcc:HGNC:30623]	K02098 SPIRE2, Spir-2; spire type actin nucleation factor 2	GO:0003779,actin binding; GO:0005829,cytosol; GO:0005856,cytoskeleton; GO:0005938,cell cortex; GO:0015031,protein transport; GO:0016192,vesicle-mediated transport; GO:0030036,actin cytoskeleton organization; GO:0030041,actin filament polymerization; GO:0030659,cytoplasmic vesicle membrane; GO:0032154,cleavage furrow; GO:0036089,cleavage furrow formation; GO:0040038,polar body extrusion after meio…	--	-1.10534	1.20922e-06	8.16282e-05	down
ENSG00000040608	4.4246	2.9566	2.7135	1.4143	1.1186	1.3302	238	157	140	97	84	76	22	20241415	20283246	-	protein_coding	RTN4R	reticulon 4 receptor [Source:HGNC Symbol%3BAcc:HGNC:18601]	K16659 RTN4R, NGR, NOGOR; reticulon 4 receptor	GO:0005515,protein binding; GO:0005783,endoplasmic reticulum; GO:0005886,plasma membrane; GO:0005887,integral component of plasma membrane; GO:0007166,cell surface receptor signaling pathway; GO:0008201,heparin binding; GO:0009986,cell surface; GO:0010977,negative regulation of neuron projection development; GO:0022038,corpus callosum development; GO:0023041,neuronal signal transduction; GO:00305…	--	-1.39829	1.24084e-06	8.33502e-05	down
ENSG00000167508	11.7165	6.7392	5.2278	3.237	2.0386	3.2477	951	540	407	335	231	280	16	88651935	88663161	-	protein_coding	MVD	mevalonate diphosphate decarboxylase [Source:HGNC Symbol%3BAcc:HGNC:7529]	K01597 MVD, FP17780, MDDase, MPD, POROK7; mevalonate diphosphate decarboxylase	GO:0004163,diphosphomevalonate decarboxylase activity; GO:0005524,ATP binding; GO:0005777,peroxisome; GO:0005829,cytosol; GO:0006489,dolichyl diphosphate biosynthetic process; GO:0006695,cholesterol biosynthetic process; GO:0008284,positive regulation of cell proliferation; GO:0008299,isoprenoid biosynthetic process; GO:0019287,isopentenyl diphosphate biosynthetic process, mevalonate pathway; GO:…	--	-1.49518	1.25436e-06	8.38452e-05	down
ENSG00000213199	4.5468	4.113	4.586	2.2392	1.4088	2.0308	215	192	208	135	93	102	7	151048292	151052756	+	protein_coding	ASIC3	acid sensing ion channel subunit 3 [Source:HGNC Symbol%3BAcc:HGNC:101]	K04830 ASIC3, ACCN3, DRASIC, SLNAC1, TNaC1; acid sensing ion channel subunit 3	GO:0005261,cation channel activity; GO:0005272,sodium channel activity; GO:0005886,plasma membrane; GO:0005887,integral component of plasma membrane; GO:0007165,signal transduction; GO:0007600,sensory perception; GO:0009408,response to heat; GO:0010447,response to acidic pH; GO:0015280,ligand-gated sodium channel activity; GO:0034220,ion transmembrane transport; GO:0035725,sodium ion transmembran…	--	-1.22645	1.26176e-06	8.39283e-05	down
ENSG00000274791	2.1871	1.4242	0.4343	0.2042	0.1119	0.098	42	27	8	5	3	2	X	155382115	155383230	+	protein_coding	F8A2	coagulation factor VIII associated 2 [Source:HGNC Symbol%3BAcc:HGNC:31849]	K20135 F8A2, HAP40; coagulation factor VIII associated 2	GO:0003674,molecular_function; GO:0005515,protein binding; GO:0005634,nucleus; GO:0005769,early endosome; GO:0016604,nuclear body; GO:0099518,vesicle cytoskeletal trafficking; GO:1901799,negative regulation of proteasomal protein catabolic process	--	-3.25191	1.3182e-06	8.64184e-05	down
ENSG00000165804	5.8873	4.7444	3.7373	2.5652	1.5556	2.0117	675	537	411	375	249	245	14	21090077	21104722	-	protein_coding	ZNF219	zinc finger protein 219 [Source:HGNC Symbol%3BAcc:HGNC:13011]	--	GO:0000122,negative regulation of transcription by RNA polymerase II; GO:0000978,RNA polymerase II proximal promoter sequence-specific DNA binding; GO:0000981,DNA-binding transcription factor activity, RNA polymerase II-specific; GO:0001227,DNA-binding transcription repressor activity, RNA polymerase II-specific; GO:0001505,regulation of neurotransmitter levels; GO:0003677,DNA binding; GO:0003700…	zf-C2H2	-1.24082	1.34071e-06	8.74735e-05	down
ENSG00000175793	161.636	100.724	92.7353	60.0057	40.0996	53.6656	3638	2238	2002	1722	1260	1283	1	26863149	26864456	+	protein_coding	SFN	stratifin [Source:HGNC Symbol%3BAcc:HGNC:10773]	K06644 SFN, YWHAS; stratifin	GO:0000079,regulation of cyclin-dependent protein serine/threonine kinase activity; GO:0001836,release of cytochrome c from mitochondria; GO:0003334,keratinocyte development; GO:0005515,protein binding; GO:0005615,extracellular space; GO:0005634,nucleus; GO:0005739,mitochondrion; GO:0005829,cytosol; GO:0006469,negative regulation of protein kinase activity; GO:0006977,DNA damage response, signal …	--	-1.22233	1.37506e-06	8.9287e-05	down
ENSG00000099795	160.765	95.6192	61.1546	45.3237	28.7111	36.7128	1480	869	540	532	369	359	19	14566078	14572066	-	protein_coding	NDUFB7	NADH:ubiquinone oxidoreductase subunit B7 [Source:HGNC Symbol%3BAcc:HGNC:7702]	K03963 NDUFB7, B18, CI-B18; NADH:ubiquinone oxidoreductase subunit B7	GO:0005515,protein binding; GO:0005739,mitochondrion; GO:0005743,mitochondrial inner membrane; GO:0005747,mitochondrial respiratory chain complex I; GO:0005758,mitochondrial intermembrane space; GO:0006120,mitochondrial electron transport, NADH to ubiquinone; GO:0008137,NADH dehydrogenase (ubiquinone) activity; GO:0032981,mitochondrial respiratory chain complex I assembly	--	-1.54213	1.4036e-06	9.07086e-05	down
ENSG00000250571	5.2468	3.5432	4.2612	2.0874	1.3753	1.915	276	184	215	140	101	107	8	143267433	143276931	+	protein_coding	GLI4	GLI family zinc finger 4 [Source:HGNC Symbol%3BAcc:HGNC:4320]	--	GO:0000978,RNA polymerase II proximal promoter sequence-specific DNA binding; GO:0000981,DNA-binding transcription factor activity, RNA polymerase II-specific; GO:0003674,molecular_function; GO:0005515,protein binding; GO:0005634,nucleus; GO:0006355,regulation of transcription, DNA-templated; GO:0006357,regulation of transcription by RNA polymerase II; GO:0008150,biological_process; GO:0046872,me…	zf-C2H2	-1.28738	1.41688e-06	9.08506e-05	down
ENSG00000140044	5.0603	3.3013	3.0105	1.5875	1.4233	1.8182	545	351	311	218	214	208	14	75427716	75474111	+	protein_coding	JDP2	Jun dimerization protein 2 [Source:HGNC Symbol%3BAcc:HGNC:17546]	K09033 JDP2, JUNDM2; Jun dimerization protein 2	GO:0000122,negative regulation of transcription by RNA polymerase II; GO:0000785,chromatin; GO:0000978,RNA polymerase II proximal promoter sequence-specific DNA binding; GO:0000981,DNA-binding transcription factor activity, RNA polymerase II-specific; GO:0001227,DNA-binding transcription repressor activity, RNA polymerase II-specific; GO:0003682,chromatin binding; GO:0005515,protein binding; GO:0…	TF_bZIP	-1.25022	1.41912e-06	9.08506e-05	down
ENSG00000105701	84.9967	55.0256	41.1158	29.346	21.0425	24.8229	4123	2635	1913	1815	1425	1279	19	18531751	18544077	-	protein_coding	FKBP8	FKBP prolyl isomerase 8 [Source:HGNC Symbol%3BAcc:HGNC:3724]	K09574 FKBP8, FKBP38, FKBPr38; FKBP prolyl isomerase 8	GO:0000413,protein peptidyl-prolyl isomerization; GO:0001708,cell fate specification; GO:0001933,negative regulation of protein phosphorylation; GO:0003755,peptidyl-prolyl cis-trans isomerase activity; GO:0005515,protein binding; GO:0005739,mitochondrion; GO:0005783,endoplasmic reticulum; GO:0005829,cytosol; GO:0006457,protein folding; GO:0006915,apoptotic process; GO:0007224,smoothened signaling…	--	-1.286	1.44225e-06	9.18996e-05	down
ENSG00000104518	3.5086	2.188	2.526	1.3087	1.0315	1.0652	307	189	212	146	126	99	8	143553207	143563062	+	protein_coding	GSDMD	gasdermin D [Source:HGNC Symbol%3BAcc:HGNC:25697]	K20917 GSDMD, DF5L, DFNA5L, FKSG10, GSDMDC1; gasdermin D	GO:0001786,phosphatidylserine binding; GO:0005515,protein binding; GO:0005546,phosphatidylinositol-4,5-bisphosphate binding; GO:0005576,extracellular region; GO:0005615,extracellular space; GO:0005654,nucleoplasm; GO:0005829,cytosol; GO:0005886,plasma membrane; GO:0006954,inflammatory response; GO:0016021,integral component of membrane; GO:0032731,positive regulation of interleukin-1 beta product…	--	-1.27948	1.49571e-06	9.47291e-05	down
ENSG00000221949	0.8687	1.0317	1.4679	0.3524	0.2575	0.0846	29	34	47	15	12	3	12	62601751	62603690	-	lncRNA	LINC01465	long intergenic non-protein coding RNA 1465 [Source:HGNC Symbol%3BAcc:HGNC:26364]	--	--	--	-2.22161	1.50055e-06	9.47291e-05	down
ENSG00000213015	15.0642	11.1225	11.401	6.1262	5.0835	6.7444	675	492	490	350	318	321	19	55635016	55643470	+	protein_coding	ZNF580	zinc finger protein 580 [Source:HGNC Symbol%3BAcc:HGNC:29473]	--	GO:0000785,chromatin; GO:0000978,RNA polymerase II proximal promoter sequence-specific DNA binding; GO:0000981,DNA-binding transcription factor activity, RNA polymerase II-specific; GO:0001228,DNA-binding transcription activator activity, RNA polymerase II-specific; GO:0001938,positive regulation of endothelial cell proliferation; GO:0002690,positive regulation of leukocyte chemotaxis; GO:0005515…	zf-C2H2	-1.07553	1.53157e-06	9.62416e-05	down
ENSG00000128011	6.836	5.9871	6.3652	3.5149	2.4774	3.2255	421	364	376	276	213	211	19	39306566	39320863	-	protein_coding	LRFN1	leucine rich repeat and fibronectin type III domain containing 1 [Source:HGNC Symbol%3BAcc:HGNC:29290]	K16354 LRFN1, SALM2; leucine rich repeat and fibronectin type III domain containing 1	GO:0005886,plasma membrane; GO:0009986,cell surface; GO:0099061,integral component of postsynaptic density membrane; GO:0099151,regulation of postsynaptic density assembly	--	-1.06275	1.5656e-06	9.79291e-05	down
ENSG00000103260	23.3151	13.3406	11.7268	7.9198	4.3557	6.0065	1480	836	714	641	386	405	16	715118	719655	+	protein_coding	METRN	meteorin%2C glial cell differentiation regulator [Source:HGNC Symbol%3BAcc:HGNC:14151]	--	GO:0005179,hormone activity; GO:0005615,extracellular space; GO:0007165,signal transduction; GO:0010001,glial cell differentiation; GO:0050772,positive regulation of axonogenesis	--	-1.42175	1.58137e-06	9.84638e-05	down
ENSG00000218891	9.0672	6.1528	4.4346	2.6085	2.4324	2.785	518	347	243	190	194	169	19	55576774	55580848	-	protein_coding	ZNF579	zinc finger protein 579 [Source:HGNC Symbol%3BAcc:HGNC:26646]	--	GO:0003677,DNA binding; GO:0003723,RNA binding; GO:0005634,nucleus; GO:0046872,metal ion binding	zf-C2H2	-1.34579	1.63551e-06	0.000100008	down
ENSG00000260260	40.4422	29.2619	28.1683	15.0598	11.9283	13.5978	238	170	159	113	98	85	16	2154797	2155358	-	lncRNA	SNHG19	small nucleolar RNA host gene 19 [Source:HGNC Symbol%3BAcc:HGNC:49574]	--	--	--	-1.2794	1.68586e-06	0.000102171	down
ENSG00000130758	4.236	2.9651	3.0642	1.8105	1.2018	1.3331	356	246	247	194	141	119	19	40191426	40215575	+	protein_coding	MAP3K10	mitogen-activated protein kinase kinase kinase 10 [Source:HGNC Symbol%3BAcc:HGNC:6849]	K04418 MAP3K10, MEKK10, MLK2, MST; mitogen-activated protein kinase kinase kinase 10	GO:0003714,transcription corepressor activity; GO:0004672,protein kinase activity; GO:0004674,protein serine/threonine kinase activity; GO:0004706,JUN kinase kinase kinase activity; GO:0005524,ATP binding; GO:0005737,cytoplasm; GO:0006915,apoptotic process; GO:0007165,signal transduction; GO:0007224,smoothened signaling pathway; GO:0007254,JNK cascade; GO:0007256,activation of JNKK activity; GO:0…	--	-1.24852	1.70414e-06	0.000102822	down
ENSG00000115884	29.6765	25.6295	18.9831	13.612	11.6252	10.8575	1845	1573	1132	1079	1009	717	2	20200797	20225433	-	protein_coding	SDC1	syndecan 1 [Source:HGNC Symbol%3BAcc:HGNC:10658]	K06257 SDC1, CD138, SDC, SYND1, syndecan; syndecan 1	GO:0001523,retinoid metabolic process; GO:0001657,ureteric bud development; GO:0005515,protein binding; GO:0005796,Golgi lumen; GO:0005886,plasma membrane; GO:0005887,integral component of plasma membrane; GO:0006024,glycosaminoglycan biosynthetic process; GO:0006027,glycosaminoglycan catabolic process; GO:0006954,inflammatory response; GO:0008022,protein C-terminus binding; GO:0009636,response t…	--	-1.05269	1.7206e-06	0.000103011	down
ENSG00000249992	18.2126	17.6733	12.4702	8.6556	5.9859	7.2368	571	547	375	346	262	241	3	45224466	45226287	-	protein_coding	TMEM158	transmembrane protein 158 [Source:HGNC Symbol%3BAcc:HGNC:30293]	--	GO:0016021,integral component of membrane; GO:0042277,peptide binding	--	-1.15488	1.72238e-06	0.000103011	down
ENSG00000167645	10.8895	7.4785	6.0678	4.1208	3.3228	3.2551	885	600	473	427	377	281	19	38303558	38317273	-	protein_coding	YIF1B	Yip1 interacting factor homolog B%2C membrane trafficking protein [Source:HGNC Symbol%3BAcc:HGNC:30511]	K20362 YIF1B, FinGER8, KABAMAS; Yip1 interacting factor homolog B, membrane trafficking protein	GO:0005515,protein binding; GO:0005783,endoplasmic reticulum; GO:0005789,endoplasmic reticulum membrane; GO:0005793,endoplasmic reticulum-Golgi intermediate compartment; GO:0005794,Golgi apparatus; GO:0006612,protein targeting to membrane; GO:0006888,ER to Golgi vesicle-mediated transport; GO:0030134,COPII-coated ER to Golgi transport vesicle; GO:0030173,integral component of Golgi membrane; GO:0…	--	-1.2055	1.73847e-06	0.000103519	down
ENSG00000178685	3.516	2.3028	2.5509	1.4203	0.7107	1.0882	365	236	254	188	103	120	8	143977153	144012772	-	protein_coding	PARP10	poly(ADP-ribose) polymerase family member 10 [Source:HGNC Symbol%3BAcc:HGNC:25895]	K15261 PARP10, ARTD10; poly(ADP-ribose) polymerase family member 10	GO:0003714,transcription corepressor activity; GO:0003950,NAD+ ADP-ribosyltransferase activity; GO:0005515,protein binding; GO:0005634,nucleus; GO:0005730,nucleolus; GO:0005737,cytoplasm; GO:0005794,Golgi apparatus; GO:0005829,cytosol; GO:0006471,protein ADP-ribosylation; GO:0010629,negative regulation of gene expression; GO:0010847,regulation of chromatin assembly; GO:0019985,translesion synthes…	--	-1.38884	1.79278e-06	0.000105787	down
ENSG00000142920	0.3821	0.4055	0.2909	0.0856	0.1173	0.1256	63	66	46	18	27	22	1	33081104	33123492	+	protein_coding	AZIN2	antizyme inhibitor 2 [Source:HGNC Symbol%3BAcc:HGNC:29957]	K01583 AZIN2, ADC, AZI2, AZIB1, ODC-p, ODC1L, ODCp; antizyme inhibitor 2	GO:0004586,ornithine decarboxylase activity; GO:0005515,protein binding; GO:0005634,nucleus; GO:0005737,cytoplasm; GO:0005739,mitochondrion; GO:0005801,cis-Golgi network; GO:0005802,trans-Golgi network; GO:0005829,cytosol; GO:0007283,spermatogenesis; GO:0008792,arginine decarboxylase activity; GO:0030133,transport vesicle; GO:0030424,axon; GO:0030425,dendrite; GO:0031410,cytoplasmic vesicle; GO:0…	--	-1.72007	1.79973e-06	0.000105787	down
ENSG00000178860	23.632	14.0696	11.9044	6.3267	5.8799	7.8083	832	489	402	284	289	292	8	71841560	71844412	-	protein_coding	MSC	musculin [Source:HGNC Symbol%3BAcc:HGNC:7321]	K09072 MSC, ABF-1, ABF1, MYOR, bHLHa22; musculin	GO:0000122,negative regulation of transcription by RNA polymerase II; GO:0000785,chromatin; GO:0000977,RNA polymerase II regulatory region sequence-specific DNA binding; GO:0000978,RNA polymerase II proximal promoter sequence-specific DNA binding; GO:0000981,DNA-binding transcription factor activity, RNA polymerase II-specific; GO:0001227,DNA-binding transcription repressor activity, RNA polymera…	bHLH	-1.32745	1.80044e-06	0.000105787	down
ENSG00000109107	7.5424	6.2654	10.3223	4.1356	3.2193	3.6237	339	278	445	237	202	173	17	28573115	28576948	-	protein_coding	ALDOC	aldolase%2C fructose-bisphosphate C [Source:HGNC Symbol%3BAcc:HGNC:418]	K01623 ALDOC, ALDC; aldolase, fructose-bisphosphate C	GO:0004332,fructose-bisphosphate aldolase activity; GO:0005515,protein binding; GO:0005576,extracellular region; GO:0005829,cytosol; GO:0005856,cytoskeleton; GO:0006000,fructose metabolic process; GO:0006094,gluconeogenesis; GO:0006096,glycolytic process; GO:0008092,cytoskeletal protein binding; GO:0030388,fructose 1,6-bisphosphate metabolic process; GO:0030855,epithelial cell differentiation; GO…	--	-1.13051	1.8076e-06	0.000105787	down
ENSG00000163295	2.1331	1.3	5.0083	0.8433	0.3354	0.6204	123	74	277	62	27	38	2	232456125	232460753	+	protein_coding	ALPI	alkaline phosphatase%2C intestinal [Source:HGNC Symbol%3BAcc:HGNC:437]	K01077 ALPI, IAP; alkaline phosphatase, intestinal	GO:0000287,magnesium ion binding; GO:0002020,protease binding; GO:0004035,alkaline phosphatase activity; GO:0005515,protein binding; GO:0005576,extracellular region; GO:0005886,plasma membrane; GO:0006654,phosphatidic acid biosynthetic process; GO:0007586,digestion; GO:0008270,zinc ion binding; GO:0016311,dephosphorylation; GO:0031225,anchored component of membrane	--	-2.20915	1.82255e-06	0.000106206	down
ENSG00000103145	28.5688	17.5202	22.4024	11.2671	8.0164	11.4174	702	425	528	353	275	298	16	3022625	3024286	-	protein_coding	HCFC1R1	host cell factor C1 regulator 1 [Source:HGNC Symbol%3BAcc:HGNC:21198]	--	GO:0005654,nucleoplasm; GO:0005737,cytoplasm	--	-1.16639	1.88309e-06	0.000108804	down
ENSG00000130313	22.9593	13.722	11.0936	7.4307	5.9509	6.2032	1122	662	520	463	406	322	19	17511636	17521288	+	protein_coding	PGLS	6-phosphogluconolactonase [Source:HGNC Symbol%3BAcc:HGNC:8903]	K01057 PGLS, 6PGL, HEL-S-304; 6-phosphogluconolactonase	GO:0005515,protein binding; GO:0005737,cytoplasm; GO:0005829,cytosol; GO:0005975,carbohydrate metabolic process; GO:0006098,pentose-phosphate shunt; GO:0009051,pentose-phosphate shunt, oxidative branch; GO:0017057,6-phosphogluconolactonase activity; GO:0070062,extracellular exosome	--	-1.30392	1.92447e-06	0.00011044	down
ENSG00000100697	4.0148	8.0363	9.6377	15.0433	19.1787	16.189	876	1731	2017	4185	5842	3752	14	95086228	95158010	-	protein_coding	DICER1	dicer 1%2C ribonuclease III [Source:HGNC Symbol%3BAcc:HGNC:17098]	K11592 DICER1, DCR1, Dicer, Dicer1e, GLOW, HERNA, K12H4.8-LIKE, MNG1, RMSE2; dicer 1, ribonuclease III	GO:0000122,negative regulation of transcription by RNA polymerase II; GO:0003677,DNA binding; GO:0003723,RNA binding; GO:0003725,double-stranded RNA binding; GO:0004386,helicase activity; GO:0004521,endoribonuclease activity; GO:0004525,ribonuclease III activity; GO:0004530,deoxyribonuclease I activity; GO:0005515,protein binding; GO:0005524,ATP binding; GO:0005634,nucleus; GO:0005737,cytoplasm; …	--	1.23111	1.93781e-06	0.00011044	up
ENSG00000120725	10.5065	6.5869	8.5924	4.7447	3.496	3.5906	719	445	564	414	334	261	5	138946724	139293557	-	protein_coding	SIL1	SIL1 nucleotide exchange factor [Source:HGNC Symbol%3BAcc:HGNC:24624]	K14001 SIL1, BAP, MSS, ULG5; SIL1 nucleotide exchange factor	GO:0000774,adenyl-nucleotide exchange factor activity; GO:0005515,protein binding; GO:0005615,extracellular space; GO:0005783,endoplasmic reticulum; GO:0005788,endoplasmic reticulum lumen; GO:0006457,protein folding; GO:0006613,cotranslational protein targeting to membrane; GO:0006886,intracellular protein transport; GO:0050790,regulation of catalytic activity; GO:0051082,unfolded protein binding	--	-1.12404	1.9421e-06	0.00011044	down
ENSG00000160113	77.6828	57.2051	40.1868	30.9184	19.4887	23.4507	3549	2580	1761	1801	1243	1138	19	17231883	17245919	-	protein_coding	NR2F6	nuclear receptor subfamily 2 group F member 6 [Source:HGNC Symbol%3BAcc:HGNC:7977]	K08549 NR2F6, EAR-2, EAR2, ERBAL2; nuclear receptor subfamily 2 group F member 6	GO:0000122,negative regulation of transcription by RNA polymerase II; GO:0000785,chromatin; GO:0000978,RNA polymerase II proximal promoter sequence-specific DNA binding; GO:0000981,DNA-binding transcription factor activity, RNA polymerase II-specific; GO:0001227,DNA-binding transcription repressor activity, RNA polymerase II-specific; GO:0003700,DNA-binding transcription factor activity; GO:00048…	RXR-like	-1.2616	1.95133e-06	0.00011044	down
ENSG00000123159	31.2038	22.2744	19.3364	13.4993	8.7005	10.856	2384	1680	1417	1315	928	881	19	14477760	14496149	-	protein_coding	GIPC1	GIPC PDZ domain containing family member 1 [Source:HGNC Symbol%3BAcc:HGNC:1226]	K20056 GIPC1, C19orf3, GIPC, GLUT1CBP, Hs.6454, IIP-1, NIP, OPDM2, RGS19IP1, SEMCAP, SYNECTIIN, SYNECTIN, TIP-2; GIPC PDZ domain containing family member 1	GO:0003779,actin binding; GO:0005102,signaling receptor binding; GO:0005515,protein binding; GO:0005737,cytoplasm; GO:0005829,cytosol; GO:0005903,brush border; GO:0005938,cell cortex; GO:0006605,protein targeting; GO:0007186,G protein-coupled receptor signaling pathway; GO:0007268,chemical synaptic transmission; GO:0008021,synaptic vesicle; GO:0012506,vesicle membrane; GO:0014047,glutamate secret…	--	-1.15233	1.95889e-06	0.00011044	down
ENSG00000279348	0.7965	0.9459	1.403	2.3479	3.364	2.9217	29	34	49	109	171	113	2	216211404	216213519	+	TEC	AC012513.3	TEC	--	--	--	1.46372	2.02738e-06	0.000113301	up
ENSG00000074842	108.921	67.0813	56.2709	36.3815	27.6933	36.0374	3130	1903	1551	1333	1111	1100	19	4641374	4670362	-	protein_coding	MYDGF	myeloid derived growth factor [Source:HGNC Symbol%3BAcc:HGNC:16948]	--	GO:0001525,angiogenesis; GO:0001934,positive regulation of protein phosphorylation; GO:0001938,positive regulation of endothelial cell proliferation; GO:0005515,protein binding; GO:0005615,extracellular space; GO:0005783,endoplasmic reticulum; GO:0005788,endoplasmic reticulum lumen; GO:0005793,endoplasmic reticulum-Golgi intermediate compartment; GO:0005794,Golgi apparatus; GO:0006915,apoptotic p…	--	-1.2312	2.11357e-06	0.000117157	down
ENSG00000152669	15.2228	12.2684	11.72	6.8487	5.5359	6.457	455	362	336	261	231	205	5	55231152	55233608	-	protein_coding	CCNO	cyclin O [Source:HGNC Symbol%3BAcc:HGNC:18576]	K10861 CCNO, CCNU, CILD29, UDG2; cyclin O	GO:0000079,regulation of cyclin-dependent protein serine/threonine kinase activity; GO:0000278,mitotic cell cycle; GO:0000307,cyclin-dependent protein kinase holoenzyme complex; GO:0005515,protein binding; GO:0005634,nucleus; GO:0005730,nucleolus; GO:0005737,cytoplasm; GO:0016538,cyclin-dependent protein serine/threonine kinase regulator activity; GO:0042493,response to drug; GO:0044772,mitotic c…	--	-1.0656	2.20236e-06	0.000120568	down
ENSG00000179085	26.5345	16.2786	22.8911	11.578	6.6925	6.7729	284	172	235	158	100	77	1	155139891	155140595	-	protein_coding	DPM3	dolichyl-phosphate mannosyltransferase subunit 3%2C regulatory [Source:HGNC Symbol%3BAcc:HGNC:3007]	K09659 DPM3, CDG1O, MDDGB15, MDDGC15; dolichyl-phosphate mannosyltransferase subunit 3, regulatory	GO:0005515,protein binding; GO:0005783,endoplasmic reticulum; GO:0005789,endoplasmic reticulum membrane; GO:0005975,carbohydrate metabolic process; GO:0006506,GPI anchor biosynthetic process; GO:0008047,enzyme activator activity; GO:0016020,membrane; GO:0018279,protein N-linked glycosylation via asparagine; GO:0018406,protein C-linked glycosylation via 2'-alpha-mannosyl-L-tryptophan; GO:0030176,i…	--	-1.39406	2.21047e-06	0.000120568	down
ENSG00000104859	10.9245	8.6641	11.3157	6.3752	4.0985	4.5315	926	725	920	689	485	408	19	45039045	45070956	+	protein_coding	CLASRP	CLK4 associating serine/arginine rich protein [Source:HGNC Symbol%3BAcc:HGNC:17731]	K13168 CLASRP, CLASP, SFRS16, SWAP2; CLK4 associating serine/arginine rich protein	GO:0005515,protein binding; GO:0005654,nucleoplasm; GO:0006397,mRNA processing; GO:0008380,RNA splicing	--	-1.04327	2.23017e-06	0.000120677	down
ENSG00000198355	43.4404	38.8882	31.2038	22.209	16.1168	18.5441	1643	1452	1132	1071	851	745	22	49960768	49964072	+	protein_coding	PIM3	Pim-3 proto-oncogene%2C serine/threonine kinase [Source:HGNC Symbol%3BAcc:HGNC:19310]	K08807 PIM3, pim-3; Pim-3 proto-oncogene, serine/threonine kinase	GO:0004674,protein serine/threonine kinase activity; GO:0005515,protein binding; GO:0005524,ATP binding; GO:0005737,cytoplasm; GO:0005829,cytosol; GO:0006468,protein phosphorylation; GO:0006915,apoptotic process; GO:0007049,cell cycle; GO:0007346,regulation of mitotic cell cycle; GO:0043066,negative regulation of apoptotic process; GO:0046777,protein autophosphorylation; GO:0061179,negative regul…	--	-1.00704	2.32131e-06	0.000125112	down
ENSG00000228594	11.0264	6.0974	7.6734	4.0772	3.077	2.9365	403	220	269	190	157	114	1	1598012	1600135	-	protein_coding	FNDC10	fibronectin type III domain containing 10 [Source:HGNC Symbol%3BAcc:HGNC:42951]	--	GO:0016021,integral component of membrane	--	-1.30515	2.34113e-06	0.000125305	down
ENSG00000197858	43.6036	27.5786	28.7368	18.9821	13.1454	13.6444	2452	1531	1550	1361	1032	815	8	144082590	144086216	+	protein_coding	GPAA1	glycosylphosphatidylinositol anchor attachment 1 [Source:HGNC Symbol%3BAcc:HGNC:4446]	K05289 GPAA1, GAA1, GPIBD15, hGAA1; glycosylphosphatidylinositol anchor attachment 1	GO:0003923,GPI-anchor transamidase activity; GO:0005515,protein binding; GO:0005739,mitochondrion; GO:0005783,endoplasmic reticulum; GO:0005789,endoplasmic reticulum membrane; GO:0005813,centrosome; GO:0005829,cytosol; GO:0006508,proteolysis; GO:0006621,protein retention in ER lumen; GO:0015631,tubulin binding; GO:0016020,membrane; GO:0016255,attachment of GPI anchor to protein; GO:0034235,GPI an…	--	-1.13754	2.34327e-06	0.000125305	down
ENSG00000167775	129.795	85.0861	76.3801	53.5791	34.0287	41.8677	5090	3294	2873	2679	1863	1744	19	8302127	8308358	-	protein_coding	CD320	CD320 molecule [Source:HGNC Symbol%3BAcc:HGNC:16692]	K06734 CD320, 8D6, 8D6A, TCBLR, TCN2R; CD320 molecule	GO:0005509,calcium ion binding; GO:0005515,protein binding; GO:0005783,endoplasmic reticulum; GO:0005886,plasma membrane; GO:0005887,integral component of plasma membrane; GO:0007165,signal transduction; GO:0008083,growth factor activity; GO:0009235,cobalamin metabolic process; GO:0010008,endosome membrane; GO:0015420,cobalamin-transporting ATPase activity; GO:0015889,cobalamin transport; GO:0016…	--	-1.18378	2.39651e-06	0.000127155	down
ENSG00000134352	11.1381	20.1095	19.5114	31.3022	39.3847	33.7396	1939	3456	3258	6948	9572	6239	5	55935095	55995022	-	protein_coding	IL6ST	interleukin 6 signal transducer [Source:HGNC Symbol%3BAcc:HGNC:6021]	K05060 IL6ST, CD130, CDW130, GP130, HIES4, IL-6RB, sGP130; interleukin 6 cytokine family signal transducer	GO:0002675,positive regulation of acute inflammatory response; GO:0002821,positive regulation of adaptive immune response; GO:0004896,cytokine receptor activity; GO:0004897,ciliary neurotrophic factor receptor activity; GO:0004915,interleukin-6 receptor activity; GO:0004921,interleukin-11 receptor activity; GO:0004923,leukemia inhibitory factor receptor activity; GO:0004924,oncostatin-M receptor …	--	1.04866	2.41776e-06	0.000127785	up
ENSG00000142544	15.745	8.6945	7.3527	4.6094	3.9552	3.4484	576	314	258	215	202	134	19	51097606	51108409	-	protein_coding	CTU1	cytosolic thiouridylase subunit 1 [Source:HGNC Symbol%3BAcc:HGNC:29590]	K14168 CTU1, ATPBD3, NCS6; cytosolic thiouridylase subunit 1	GO:0000049,tRNA binding; GO:0002098,tRNA wobble uridine modification; GO:0002143,tRNA wobble position uridine thiolation; GO:0002144,cytosolic tRNA wobble base thiouridylase complex; GO:0005515,protein binding; GO:0005829,cytosol; GO:0006400,tRNA modification; GO:0016779,nucleotidyltransferase activity; GO:0032447,protein urmylation; GO:0034227,tRNA thio-modification	--	-1.4205	2.45268e-06	0.000128619	down
ENSG00000085982	3.0191	3.6372	5.11	1.8417	2.1581	1.6024	486	578	789	378	485	274	2	233475520	233566782	-	protein_coding	USP40	ubiquitin specific peptidase 40 [Source:HGNC Symbol%3BAcc:HGNC:20069]	K11869 USP40; ubiquitin specific peptidase 40	GO:0004197,cysteine-type endopeptidase activity; GO:0004843,thiol-dependent ubiquitin-specific protease activity; GO:0005634,nucleus; GO:0005829,cytosol; GO:0006511,ubiquitin-dependent protein catabolic process; GO:0016579,protein deubiquitination; GO:0018215,protein phosphopantetheinylation; GO:0031647,regulation of protein stability	--	-1.05913	2.45544e-06	0.000128619	down
ENSG00000215644	1.1314	0.9278	1.4042	0.493	0.193	0.1522	63	51	75	35	15	9	17	81804132	81814008	+	protein_coding	GCGR	glucagon receptor [Source:HGNC Symbol%3BAcc:HGNC:4192]	K04583 GCGR, GGR, GL-R; glucagon receptor	GO:0004967,glucagon receptor activity; GO:0005085,guanyl-nucleotide exchange factor activity; GO:0005886,plasma membrane; GO:0005887,integral component of plasma membrane; GO:0006091,generation of precursor metabolites and energy; GO:0007166,cell surface receptor signaling pathway; GO:0007186,G protein-coupled receptor signaling pathway; GO:0007188,adenylate cyclase-modulating G protein-coupled r…	--	-2.02643	2.47479e-06	0.000128802	down
ENSG00000167549	3.1337	3.1334	5.0198	1.5401	1.4932	1.9372	233	230	358	146	155	153	17	29614756	29622907	-	protein_coding	CORO6	coronin 6 [Source:HGNC Symbol%3BAcc:HGNC:21356]	K13886 CORO6; coronin 6	GO:0005515,protein binding; GO:0007015,actin filament organization; GO:0016477,cell migration; GO:0051015,actin filament binding	--	-1.17679	2.50737e-06	0.000130002	down
ENSG00000179041	44.7683	41.9263	27.0534	20.2192	13.1416	17.7176	1325	1225	768	763	543	557	8	66429014	66430733	+	protein_coding	RRS1	ribosome biogenesis regulator 1 homolog [Source:HGNC Symbol%3BAcc:HGNC:17083]	K14852 RRS1; ribosome biogenesis regulator 1 homolog	GO:0000027,ribosomal large subunit assembly; GO:0000055,ribosomal large subunit export from nucleus; GO:0000447,endonucleolytic cleavage in ITS1 to separate SSU-rRNA from 5.8S rRNA and LSU-rRNA from tricistronic rRNA transcript (SSU-rRNA, 5.8S rRNA, LSU-rRNA); GO:0000794,condensed nuclear chromosome; GO:0003723,RNA binding; GO:0005515,protein binding; GO:0005654,nucleoplasm; GO:0005730,nucleolus;…	--	-1.1686	2.5461e-06	0.00013151	down
ENSG00000129757	12.0447	7.7383	9.7967	5.2196	4.1627	4.346	514	326	401	284	248	197	11	2883213	2885775	-	protein_coding	CDKN1C	cyclin dependent kinase inhibitor 1C [Source:HGNC Symbol%3BAcc:HGNC:1786]	K09993 CDKN1C, BWCR, BWS, KIP2, WBS, p57, p57Kip2; cyclin dependent kinase inhibitor 1C	GO:0004860,protein kinase inhibitor activity; GO:0004861,cyclin-dependent protein serine/threonine kinase inhibitor activity; GO:0005515,protein binding; GO:0005634,nucleus; GO:0005737,cytoplasm; GO:0007050,cell cycle arrest; GO:0030511,positive regulation of transforming growth factor beta receptor signaling pathway; GO:0033673,negative regulation of kinase activity; GO:0042326,negative regulati…	--	-1.11324	2.57535e-06	0.000132519	down
ENSG00000172663	2.091	1.5486	1.3368	0.6885	0.5299	0.7429	212	155	130	89	75	80	11	67461710	67469272	-	protein_coding	TMEM134	transmembrane protein 134 [Source:HGNC Symbol%3BAcc:HGNC:26142]	--	GO:0005515,protein binding; GO:0005829,cytosol; GO:0016021,integral component of membrane; GO:0016032,viral process; GO:0048471,perinuclear region of cytoplasm	--	-1.35752	2.58836e-06	0.000132687	down
ENSG00000175602	146.946	81.3026	62.7904	46.2892	26.4547	34.9971	2435	1330	998	978	612	616	11	65890673	65891635	+	protein_coding	CCDC85B	coiled-coil domain containing 85B [Source:HGNC Symbol%3BAcc:HGNC:24926]	K16758 CCDC85B, DIPA; coiled-coil domain containing 85B	GO:0005515,protein binding; GO:0005634,nucleus; GO:0005737,cytoplasm; GO:0005813,centrosome; GO:0005912,adherens junction; GO:0016032,viral process; GO:0030154,cell differentiation; GO:0030308,negative regulation of cell growth; GO:0045599,negative regulation of fat cell differentiation; GO:0045892,negative regulation of transcription, DNA-templated; GO:0070097,delta-catenin binding	--	-1.45447	2.66589e-06	0.000135676	down
ENSG00000164897	51.9862	35.4168	24.8773	19.5041	9.8607	12.9323	1756	1181	806	840	465	464	7	151081085	151083493	-	protein_coding	TMUB1	transmembrane and ubiquitin like domain containing 1 [Source:HGNC Symbol%3BAcc:HGNC:21709]	K23340 TMUB1, C7orf21, DULP, HOPS, SB144; transmembrane and ubiquitin like domain containing 1	GO:0005515,protein binding; GO:0005730,nucleolus; GO:0005815,microtubule organizing center; GO:0016021,integral component of membrane; GO:0030433,ubiquitin-dependent ERAD pathway; GO:0045211,postsynaptic membrane; GO:0055037,recycling endosome	--	-1.42658	2.66655e-06	0.000135676	down
ENSG00000119333	114.75	82.5297	68.8194	49.332	37.0314	39.8459	5276	3746	3035	2892	2377	1946	9	128633653	128656847	-	protein_coding	DYNC2I2	dynein 2 intermediate chain 2 [Source:HGNC Symbol%3BAcc:HGNC:28296]	K22868 DYNC2I2, CFAP133, DIC5, FAP133, SRTD11, WDR34, bA216B9.3; dynein 2 intermediate chain 2	GO:0005515,protein binding; GO:0005737,cytoplasm; GO:0005813,centrosome; GO:0005814,centriole; GO:0005829,cytosol; GO:0005868,cytoplasmic dynein complex; GO:0005929,cilium; GO:0005930,axoneme; GO:0007018,microtubule-based movement; GO:0030175,filopodium; GO:0035721,intraciliary retrograde transport; GO:0035735,intraciliary transport involved in cilium assembly; GO:0036064,ciliary basal body; GO:0…	--	-1.08953	2.69e-06	0.000136103	down
ENSG00000173276	2.0112	3.5706	2.4575	5.3144	5.7159	5.748	279	489	327	940	1107	847	21	41986831	42010387	-	protein_coding	ZBTB21	zinc finger and BTB domain containing 21 [Source:HGNC Symbol%3BAcc:HGNC:13083]	K24805 ZBTB21, ZNF295; zinc finger and BTB domain containing 21	GO:0000122,negative regulation of transcription by RNA polymerase II; GO:0000981,DNA-binding transcription factor activity, RNA polymerase II-specific; GO:0001227,DNA-binding transcription repressor activity, RNA polymerase II-specific; GO:0005515,protein binding; GO:0005634,nucleus; GO:0005654,nucleoplasm; GO:0005829,cytosol; GO:0006357,regulation of transcription by RNA polymerase II; GO:000832…	ZBTB	1.06107	2.69491e-06	0.000136103	up
ENSG00000133247	8.043	5.6329	4.364	3.0539	2.2051	2.3942	661	457	344	320	253	209	19	55339853	55348121	+	protein_coding	KMT5C	lysine methyltransferase 5C [Source:HGNC Symbol%3BAcc:HGNC:28405]	K11429 KMT5C, SUV420H2, Suv4-20h2; lysine methyltransferase 5C	GO:0000779,condensed chromosome, centromeric region; GO:0000792,heterochromatin; GO:0003682,chromatin binding; GO:0005515,protein binding; GO:0005634,nucleus; GO:0005654,nucleoplasm; GO:0005721,pericentric heterochromatin; GO:0006281,DNA repair; GO:0034773,histone H4-K20 trimethylation; GO:0042393,histone binding; GO:0042799,histone methyltransferase activity (H4-K20 specific); GO:0045830,positiv…	--	-1.25177	2.76746e-06	0.000138739	down
ENSG00000110921	5.3475	3.3118	2.484	1.7352	1.2447	1.2986	597	365	266	247	194	154	12	109573255	109598125	+	protein_coding	MVK	mevalonate kinase [Source:HGNC Symbol%3BAcc:HGNC:7530]	K00869 MVK, LRBP, MK, MVLK, POROK3; mevalonate kinase	GO:0000287,magnesium ion binding; GO:0004496,mevalonate kinase activity; GO:0005515,protein binding; GO:0005524,ATP binding; GO:0005777,peroxisome; GO:0005829,cytosol; GO:0006695,cholesterol biosynthetic process; GO:0008299,isoprenoid biosynthetic process; GO:0016310,phosphorylation; GO:0019287,isopentenyl diphosphate biosynthetic process, mevalonate pathway; GO:0042802,identical protein binding;…	--	-1.39839	2.80305e-06	0.000140009	down
ENSG00000122971	5.6355	3.4071	3.9479	2.0789	1.6593	1.3631	253	151	170	119	104	65	12	120725774	120740008	+	protein_coding	ACADS	acyl-CoA dehydrogenase short chain [Source:HGNC Symbol%3BAcc:HGNC:90]	K00248 ACADS, ACAD3, SCAD; acyl-CoA dehydrogenase short chain	GO:0003995,acyl-CoA dehydrogenase activity; GO:0004085,butyryl-CoA dehydrogenase activity; GO:0005634,nucleus; GO:0005654,nucleoplasm; GO:0005739,mitochondrion; GO:0005759,mitochondrial matrix; GO:0005813,centrosome; GO:0006635,fatty acid beta-oxidation; GO:0033539,fatty acid beta-oxidation using acyl-CoA dehydrogenase; GO:0046359,butyrate catabolic process; GO:0050660,flavin adenine dinucleotide…	--	-1.35354	2.83718e-06	0.000141196	down
ENSG00000177732	13.5057	10.1788	9.7112	6.2229	4.7213	5.5964	1086	808	749	638	530	478	20	325552	330224	+	protein_coding	SOX12	SRY-box transcription factor 12 [Source:HGNC Symbol%3BAcc:HGNC:11198]	K09268 SOX12, SOX22; SRY-box transcription factor 12	GO:0000785,chromatin; GO:0000976,transcription regulatory region sequence-specific DNA binding; GO:0000978,RNA polymerase II proximal promoter sequence-specific DNA binding; GO:0000981,DNA-binding transcription factor activity, RNA polymerase II-specific; GO:0001228,DNA-binding transcription activator activity, RNA polymerase II-specific; GO:0003677,DNA binding; GO:0005654,nucleoplasm; GO:0006355…	HMG	-1.02338	2.85763e-06	0.000141697	down
ENSG00000137825	6.6639	4.1345	4.458	2.4172	1.3524	1.9082	240	147	154	111	68	73	15	41493393	41503551	+	protein_coding	ITPKA	inositol-trisphosphate 3-kinase A [Source:HGNC Symbol%3BAcc:HGNC:6178]	K00911 ITPKA, IP3-3KA, IP3KA; inositol-trisphosphate 3-kinase A	GO:0000828,inositol hexakisphosphate kinase activity; GO:0004683,calmodulin-dependent protein kinase activity; GO:0005516,calmodulin binding; GO:0005524,ATP binding; GO:0005634,nucleus; GO:0005737,cytoplasm; GO:0005829,cytosol; GO:0006020,inositol metabolic process; GO:0006468,protein phosphorylation; GO:0007165,signal transduction; GO:0008440,inositol-1,4,5-trisphosphate 3-kinase activity; GO:00…	--	-1.43759	3.02366e-06	0.000148311	down
ENSG00000203883	11.9849	8.8523	16.107	6.3645	3.1969	5.0833	384	280	495	260	143	173	20	64047582	64049639	-	protein_coding	SOX18	SRY-box transcription factor 18 [Source:HGNC Symbol%3BAcc:HGNC:11194]	K09270 SOX18, HLTRS, HLTS; SRY-box transcription factor 18	GO:0000122,negative regulation of transcription by RNA polymerase II; GO:0000785,chromatin; GO:0000976,transcription regulatory region sequence-specific DNA binding; GO:0000978,RNA polymerase II proximal promoter sequence-specific DNA binding; GO:0000981,DNA-binding transcription factor activity, RNA polymerase II-specific; GO:0001228,DNA-binding transcription activator activity, RNA polymerase I…	HMG	-1.3308	3.12307e-06	0.000152639	down
ENSG00000173267	25.517	16.3005	19.3173	10.9621	6.5536	9.0464	555	350	403	304	199	209	10	86958599	86963258	+	protein_coding	SNCG	synuclein gamma [Source:HGNC Symbol%3BAcc:HGNC:11141]	K24202 SNCG, BCSG1, SR; synuclein gamma	GO:0005515,protein binding; GO:0005737,cytoplasm; GO:0005813,centrosome; GO:0005819,spindle; GO:0007268,chemical synaptic transmission; GO:0008344,adult locomotory behavior; GO:0009306,protein secretion; GO:0014059,regulation of dopamine secretion; GO:0043025,neuronal cell body; GO:0043679,axon terminus; GO:0046928,regulation of neurotransmitter secretion; GO:0048471,perinuclear region of cytopla…	--	-1.2117	3.1675e-06	0.000153708	down
ENSG00000142235	1.9263	1.2655	1.6902	0.7105	0.485	0.7541	202	131	170	95	71	84	19	48485271	48513935	-	protein_coding	LMTK3	lemur tyrosine kinase 3 [Source:HGNC Symbol%3BAcc:HGNC:19295]	K08899 LMTK3, LMR3, PPP1R101, TYKLM3; lemur tyrosine kinase 3	GO:0000139,Golgi membrane; GO:0003674,molecular_function; GO:0004672,protein kinase activity; GO:0005515,protein binding; GO:0005524,ATP binding; GO:0005575,cellular_component; GO:0006468,protein phosphorylation; GO:0010923,negative regulation of phosphatase activity; GO:0016021,integral component of membrane; GO:0030424,axon; GO:0030425,dendrite; GO:0046872,metal ion binding; GO:0106310,NA; GO:0…	--	-1.33264	3.21571e-06	0.000155494	down
ENSG00000182578	0.2256	0.5143	0.741	0.1239	0.0727	0.1062	20	45	63	14	9	10	5	150053291	150113372	-	protein_coding	CSF1R	colony stimulating factor 1 receptor [Source:HGNC Symbol%3BAcc:HGNC:2433]	K05090 CSF1R, BANDDOS, C-FMS, CD115, CSF-1R, CSFR, FIM2, FMS, HDLS, M-CSF-R; colony stimulating factor 1 receptor	GO:0001934,positive regulation of protein phosphorylation; GO:0002244,hematopoietic progenitor cell differentiation; GO:0002931,response to ischemia; GO:0004713,protein tyrosine kinase activity; GO:0004714,transmembrane receptor protein tyrosine kinase activity; GO:0005011,macrophage colony-stimulating factor receptor activity; GO:0005515,protein binding; GO:0005524,ATP binding; GO:0005654,nucleo…	--	-2.26517	3.37507e-06	0.000162267	down
ENSG00000160226	1.8787	1.3108	0.8594	0.5037	0.4257	0.4512	196	135	86	67	62	50	21	44328944	44339402	-	protein_coding	CFAP410	cilia and flagella associated protein 410 [Source:HGNC Symbol%3BAcc:HGNC:1260]	K23456 CFAP410, C21orf2, LRRC76, RDMS, SMDAX, YF5/A2; cilia and flagella associated protein 410	GO:0001750,photoreceptor outer segment; GO:0003674,molecular_function; GO:0005515,protein binding; GO:0005737,cytoplasm; GO:0005739,mitochondrion; GO:0005829,cytosol; GO:0005886,plasma membrane; GO:0007010,cytoskeleton organization; GO:0008360,regulation of cell shape; GO:0032391,photoreceptor connecting cilium; GO:0036064,ciliary basal body; GO:0042769,DNA damage response, detection of DNA damag…	--	-1.56792	3.37957e-06	0.000162267	down
ENSG00000070404	32.8989	24.8243	16.8401	12.3829	9.9642	11.0397	1717	1279	843	824	726	612	19	676392	683392	+	protein_coding	FSTL3	follistatin like 3 [Source:HGNC Symbol%3BAcc:HGNC:3973]	K23913 FSTL3, FLRG, FSRP; follistatin like 3	GO:0001503,ossification; GO:0001822,kidney development; GO:0001968,fibronectin binding; GO:0002244,hematopoietic progenitor cell differentiation; GO:0005515,protein binding; GO:0005576,extracellular region; GO:0005615,extracellular space; GO:0005634,nucleus; GO:0005654,nucleoplasm; GO:0005788,endoplasmic reticulum lumen; GO:0005794,Golgi apparatus; GO:0006357,regulation of transcription by RNA po…	--	-1.17548	3.43696e-06	0.000164444	down
ENSG00000131435	11.432	8.1043	7.5377	5.066	3.47	3.6451	623	436	394	352	264	211	5	132257696	132273454	+	protein_coding	PDLIM4	PDZ and LIM domain 4 [Source:HGNC Symbol%3BAcc:HGNC:16501]	K23353 PDLIM4, RIL; PDZ and LIM domain 4	GO:0001725,stress fiber; GO:0003779,actin binding; GO:0005515,protein binding; GO:0005634,nucleus; GO:0005737,cytoplasm; GO:0005856,cytoskeleton; GO:0005912,adherens junction; GO:0007507,heart development; GO:0019903,protein phosphatase binding; GO:0030018,Z disc; GO:0030027,lamellipodium; GO:0030036,actin cytoskeleton organization; GO:0031532,actin cytoskeleton reorganization; GO:0031901,early e…	--	-1.16276	3.48896e-06	0.000165471	down
ENSG00000170638	48.2414	34.761	32.6274	22.5513	13.8669	18.0521	2619	1863	1699	1561	1051	1041	22	50185913	50199598	+	protein_coding	TRABD	TraB domain containing [Source:HGNC Symbol%3BAcc:HGNC:28805]	--	--	--	-1.09723	3.49483e-06	0.000165471	down
ENSG00000112787	25.3419	18.6638	13.2555	10.2193	6.4393	8.2885	4096	2978	2055	2106	1453	1423	12	132489551	132585188	+	protein_coding	FBRSL1	fibrosin like 1 [Source:HGNC Symbol%3BAcc:HGNC:29308]	--	GO:0003723,RNA binding	--	-1.21508	3.69424e-06	0.000173104	down
ENSG00000213347	4.6681	2.7983	3.6913	1.8129	1.163	1.7621	414	245	314	205	144	166	5	177301461	177312757	-	protein_coding	MXD3	MAX dimerization protein 3 [Source:HGNC Symbol%3BAcc:HGNC:14008]	K09114 MXD3, BHLHC13, MAD3, MYX; MAX dimerization protein 3	GO:0000785,chromatin; GO:0000978,RNA polymerase II proximal promoter sequence-specific DNA binding; GO:0000981,DNA-binding transcription factor activity, RNA polymerase II-specific; GO:0005515,protein binding; GO:0005634,nucleus; GO:0006357,regulation of transcription by RNA polymerase II; GO:0046983,protein dimerization activity	bHLH	-1.24478	3.70826e-06	0.000173104	down
ENSG00000125534	210.051	138.98	81.0146	64.7546	36.2508	55.5946	3806	2486	1408	1496	917	1070	20	63520765	63522206	+	protein_coding	PPDPF	pancreatic progenitor cell differentiation and proliferation factor [Source:HGNC Symbol%3BAcc:HGNC:16142]	--	GO:0007275,multicellular organism development; GO:0030154,cell differentiation	--	-1.47978	3.71953e-06	0.000173104	down
ENSG00000007080	54.6856	36.6817	30.0935	21.1843	10.7263	17.3258	1563	1035	825	772	428	526	19	17933015	17943991	+	protein_coding	CCDC124	coiled-coil domain containing 124 [Source:HGNC Symbol%3BAcc:HGNC:25171]	--	GO:0003723,RNA binding; GO:0005815,microtubule organizing center; GO:0005829,cytosol; GO:0005886,plasma membrane; GO:0007049,cell cycle; GO:0030496,midbody; GO:0051301,cell division	--	-1.31882	3.8813e-06	0.000178667	down
ENSG00000104899	60.4956	32.9724	21.6169	17.7243	10.8935	11.5894	2693	1449	923	1006	677	548	19	2249309	2252073	+	protein_coding	AMH	anti-Mullerian hormone [Source:HGNC Symbol%3BAcc:HGNC:464]	K04665 AMH, MIF, MIS; anti-Mullerian hormone	GO:0001546,preantral ovarian follicle growth; GO:0001655,urogenital system development; GO:0001880,Mullerian duct regression; GO:0005102,signaling receptor binding; GO:0005160,transforming growth factor beta receptor binding; GO:0005179,hormone activity; GO:0005576,extracellular region; GO:0005615,extracellular space; GO:0007267,cell-cell signaling; GO:0007506,gonadal mesoderm development; GO:000…	--	-1.54068	3.89148e-06	0.000178667	down
ENSG00000126934	92.2562	61.0971	48.7117	34.8055	23.6118	31.4833	8301	5427	4204	3993	2966	3009	19	4090321	4124122	-	protein_coding	MAP2K2	mitogen-activated protein kinase kinase 2 [Source:HGNC Symbol%3BAcc:HGNC:6842]	K04369 MAP2K2, CFC4, MAPKK2, MEK2, MKK2, PRKMK2; mitogen-activated protein kinase kinase 2	GO:0000165,MAPK cascade; GO:0000187,activation of MAPK activity; GO:0004674,protein serine/threonine kinase activity; GO:0004708,MAP kinase kinase activity; GO:0004712,protein serine/threonine/tyrosine kinase activity; GO:0004713,protein tyrosine kinase activity; GO:0005078,MAP-kinase scaffold activity; GO:0005515,protein binding; GO:0005524,ATP binding; GO:0005576,extracellular region; GO:000563…	--	-1.18488	3.95484e-06	0.000180967	down
ENSG00000118276	1.2267	1.764	1.6786	3.1783	3.4912	2.9696	112	159	147	370	445	288	18	31622247	31685836	-	protein_coding	B4GALT6	beta-1%2C4-galactosyltransferase 6 [Source:HGNC Symbol%3BAcc:HGNC:929]	K07553 B4GALT6, B4Gal-T6, beta4Gal-T6; beta-1,4-galactosyltransferase 6	GO:0000139,Golgi membrane; GO:0001572,lactosylceramide biosynthetic process; GO:0005794,Golgi apparatus; GO:0005975,carbohydrate metabolic process; GO:0006486,protein glycosylation; GO:0006688,glycosphingolipid biosynthetic process; GO:0008378,galactosyltransferase activity; GO:0008489,UDP-galactose:glucosylceramide beta-1,4-galactosyltransferase activity; GO:0010706,ganglioside biosynthetic proc…	--	1.04919	3.98307e-06	0.000181649	up
ENSG00000169976	243.575	157.493	160.515	107.21	72.6364	86.4281	2892	1846	1828	1623	1204	1090	6	144094884	144095573	-	protein_coding	SF3B5	splicing factor 3b subunit 5 [Source:HGNC Symbol%3BAcc:HGNC:21083]	K12832 SF3B5, SF3b10, Ysf3; splicing factor 3b subunit 5	GO:0000398,mRNA splicing, via spliceosome; GO:0003723,RNA binding; GO:0005515,protein binding; GO:0005634,nucleus; GO:0005654,nucleoplasm; GO:0005686,U2 snRNP; GO:0005689,U12-type spliceosomal complex; GO:0071005,U2-type precatalytic spliceosome; GO:0071011,precatalytic spliceosome; GO:1990935,splicing factor binding	--	-1.08822	4.01123e-06	0.000182002	down
ENSG00000174276	26.619	17.3114	12.8733	9.5439	4.9991	6.4441	595	382	276	272	156	153	11	65116403	65117701	-	protein_coding	ZNHIT2	zinc finger HIT-type containing 2 [Source:HGNC Symbol%3BAcc:HGNC:1177]	--	GO:0005515,protein binding; GO:0046872,metal ion binding	--	-1.45398	4.0175e-06	0.000182002	down
ENSG00000250479	117.209	70.5224	54.4545	38.0938	20.9307	34.1561	1793	1065	799	743	447	555	22	23765834	23767972	-	protein_coding	CHCHD10	coiled-coil-helix-coiled-coil-helix domain containing 10 [Source:HGNC Symbol%3BAcc:HGNC:15559]	K22759 CHCHD10, C22orf16, FTDALS2, IMMD, MIX17A, N27C7-4, SMAJ; coiled-coil-helix-coiled-coil-helix domain containing 10	GO:0003674,molecular_function; GO:0005515,protein binding; GO:0005634,nucleus; GO:0005739,mitochondrion; GO:0005758,mitochondrial intermembrane space; GO:0006119,oxidative phosphorylation; GO:0007005,mitochondrion organization; GO:0030322,stabilization of membrane potential; GO:0051457,maintenance of protein location in nucleus; GO:0061617,MICOS complex; GO:0065003,protein-containing complex asse…	--	-1.39766	4.10191e-06	0.000184861	down
ENSG00000197530	6.357	4.1833	3.0823	2.168	1.396	2.0095	959	623	446	417	294	322	1	1615415	1630610	+	protein_coding	MIB2	mindbomb E3 ubiquitin protein ligase 2 [Source:HGNC Symbol%3BAcc:HGNC:30577]	K10645 MIB2, ZZANK1, ZZZ5; MIB E3 ubiquitin protein ligase 2	GO:0000151,ubiquitin ligase complex; GO:0000209,protein polyubiquitination; GO:0003779,actin binding; GO:0004842,ubiquitin-protein transferase activity; GO:0005515,protein binding; GO:0005737,cytoplasm; GO:0005769,early endosome; GO:0005829,cytosol; GO:0007219,Notch signaling pathway; GO:0008270,zinc ion binding; GO:0016567,protein ubiquitination; GO:0043123,positive regulation of I-kappaB kinase…	--	-1.30784	4.10773e-06	0.000184861	down
ENSG00000166173	4.4486	3.8489	4.3433	2.2248	1.4171	2.3158	425	363	398	271	189	235	15	70829130	70854157	-	protein_coding	LARP6	La ribonucleoprotein 6%2C translational regulator [Source:HGNC Symbol%3BAcc:HGNC:24012]	K18733 LARP6, ACHN; La ribonucleoprotein 6, translational regulator	GO:0005515,protein binding; GO:0005634,nucleus; GO:0005737,cytoplasm; GO:0005844,polysome; GO:0006396,RNA processing; GO:0017022,myosin binding; GO:0032967,positive regulation of collagen biosynthetic process; GO:0035613,RNA stem-loop binding; GO:0045727,positive regulation of translation; GO:0048027,mRNA 5'-UTR binding; GO:1902416,positive regulation of mRNA binding; GO:1990825,sequence-specific…	--	-1.09086	4.15756e-06	0.000186488	down
ENSG00000184207	49.5552	33.2295	28.1303	20.5856	14.7484	15.3551	2698	1786	1469	1429	1121	888	16	2211593	2214840	-	protein_coding	PGP	phosphoglycolate phosphatase [Source:HGNC Symbol%3BAcc:HGNC:8909]	K19269 PGP, AUM, G3PP, PGPase; phosphoglycolate phosphatase	GO:0000121,glycerol-1-phosphatase activity; GO:0000287,magnesium ion binding; GO:0004725,protein tyrosine phosphatase activity; GO:0005737,cytoplasm; GO:0006114,glycerol biosynthetic process; GO:0006650,glycerophospholipid metabolic process; GO:0008967,phosphoglycolate phosphatase activity; GO:0016311,dephosphorylation; GO:0016791,phosphatase activity; GO:0035335,peptidyl-tyrosine dephosphorylati…	--	-1.1441	4.19237e-06	0.000187035	down
ENSG00000122386	8.4802	5.2552	3.7965	2.68	1.6436	1.7611	340	208	146	137	92	75	16	3112560	3120517	+	protein_coding	ZNF205	zinc finger protein 205 [Source:HGNC Symbol%3BAcc:HGNC:12996]	K09228 ZNF205, RhitH, ZNF210, Zfp13; zinc finger protein 205	GO:0000122,negative regulation of transcription by RNA polymerase II; GO:0000978,RNA polymerase II proximal promoter sequence-specific DNA binding; GO:0000981,DNA-binding transcription factor activity, RNA polymerase II-specific; GO:0001227,DNA-binding transcription repressor activity, RNA polymerase II-specific; GO:0005515,protein binding; GO:0005634,nucleus; GO:0005739,mitochondrion; GO:0006355…	zf-C2H2	-1.54374	4.22375e-06	0.000187035	down
ENSG00000228300	92.9941	50.4703	36.9138	28.0521	18.4899	21.7175	3354	1797	1277	1290	931	832	19	1275530	1279244	+	protein_coding	FAM174C	family with sequence similarity 174 member C [Source:HGNC Symbol%3BAcc:HGNC:26073]	--	GO:0005576,extracellular region; GO:0005737,cytoplasm; GO:0016021,integral component of membrane	--	-1.42392	4.22575e-06	0.000187035	down
ENSG00000172354	111.976	81.2606	70.7614	50.337	35.8285	42.5578	5187	3716	3144	2973	2317	2094	7	100673567	100679174	+	protein_coding	GNB2	G protein subunit beta 2 [Source:HGNC Symbol%3BAcc:HGNC:4398]	K04537 GNB2; G protein subunit beta 2	GO:0003924,GTPase activity; GO:0005246,calcium channel regulator activity; GO:0005515,protein binding; GO:0005615,extracellular space; GO:0005737,cytoplasm; GO:0005765,lysosomal membrane; GO:0005829,cytosol; GO:0005834,heterotrimeric G-protein complex; GO:0005886,plasma membrane; GO:0005925,focal adhesion; GO:0006457,protein folding; GO:0007186,G protein-coupled receptor signaling pathway; GO:001…	--	-1.04876	4.36133e-06	0.000191225	down
ENSG00000125995	101.162	65.5766	39.7881	33.6975	17.2557	21.6663	1222	782	461	519	291	278	20	35699272	35700984	+	protein_coding	ROMO1	reactive oxygen species modulator 1 [Source:HGNC Symbol%3BAcc:HGNC:16185]	--	GO:0003674,molecular_function; GO:0005515,protein binding; GO:0005739,mitochondrion; GO:0005744,TIM23 mitochondrial import inner membrane translocase complex; GO:0008284,positive regulation of cell proliferation; GO:0016021,integral component of membrane; GO:0030150,protein import into mitochondrial matrix; GO:0031640,killing of cells of other organism; GO:0034614,cellular response to reactive ox…	--	-1.52929	4.48958e-06	0.000195591	down
ENSG00000169100	378.324	256.775	199.048	144.721	106.467	129.891	10110	6774	5102	4931	3972	3687	X	1386152	1392113	-	protein_coding	SLC25A6	solute carrier family 25 member 6 [Source:HGNC Symbol%3BAcc:HGNC:10992]	K05863 SLC25A6, AAC3, ANT, ANT_2, ANT_3, ANT3, ANT3Y; solute carrier family 25 member 6	GO:0005471,ATP:ADP antiporter activity; GO:0005515,protein binding; GO:0005634,nucleus; GO:0005739,mitochondrion; GO:0005743,mitochondrial inner membrane; GO:0005744,TIM23 mitochondrial import inner membrane translocase complex; GO:0006626,protein targeting to mitochondrion; GO:0006915,apoptotic process; GO:0016020,membrane; GO:0016021,integral component of membrane; GO:0016032,viral process; GO:…	--	-1.14654	4.53472e-06	0.000196928	down
ENSG00000141738	8.7567	5.4662	7.6809	3.4086	2.141	3.8634	542	334	456	269	185	254	17	39737927	39747291	+	protein_coding	GRB7	growth factor receptor bound protein 7 [Source:HGNC Symbol%3BAcc:HGNC:4567]	K23695 GRB7; growth factor receptor bound protein 7	GO:0003723,RNA binding; GO:0005515,protein binding; GO:0005829,cytosol; GO:0005886,plasma membrane; GO:0005925,focal adhesion; GO:0007173,epidermal growth factor receptor signaling pathway; GO:0007411,axon guidance; GO:0008286,insulin receptor signaling pathway; GO:0010494,cytoplasmic stress granule; GO:0017148,negative regulation of translation; GO:0019901,protein kinase binding; GO:0030335,posi…	--	-1.22606	4.69439e-06	0.000203215	down
ENSG00000151632	1.655	1.2209	2.1662	0.7055	0.4897	0.8129	184	134	231	100	76	96	10	4987400	5018031	-	protein_coding	AKR1C2	aldo-keto reductase family 1 member C2 [Source:HGNC Symbol%3BAcc:HGNC:385]	K00089 AKR1C2, AKR1C-pseudo, BABP, DD, DD-2, DD/BABP, DD2, DDH2, HAKRD, HBAB, MCDR2, SRXY8, TDD; aldo-keto reductase family 1 member C2	GO:0004032,alditol:NADP+ 1-oxidoreductase activity; GO:0004303,estradiol 17-beta-dehydrogenase activity; GO:0005829,cytosol; GO:0006693,prostaglandin metabolic process; GO:0007186,G protein-coupled receptor signaling pathway; GO:0007586,digestion; GO:0008202,steroid metabolic process; GO:0008284,positive regulation of cell proliferation; GO:0016229,steroid dehydrogenase activity; GO:0016655,oxido…	--	-1.32791	4.81869e-06	0.000207936	down
ENSG00000136908	30.1136	17.0042	17.4527	10.9623	9.1636	8.9182	1297	723	721	602	551	408	9	127935099	127937854	-	protein_coding	DPM2	dolichyl-phosphate mannosyltransferase subunit 2%2C regulatory [Source:HGNC Symbol%3BAcc:HGNC:3006]	K09658 DPM2, CDG1U; dolichyl-phosphate mannosyltransferase subunit 2, regulatory	GO:0000506,glycosylphosphatidylinositol-N-acetylglucosaminyltransferase (GPI-GnT) complex; GO:0005515,protein binding; GO:0005789,endoplasmic reticulum membrane; GO:0006506,GPI anchor biosynthetic process; GO:0008047,enzyme activator activity; GO:0016254,preassembly of GPI anchor in ER membrane; GO:0018279,protein N-linked glycosylation via asparagine; GO:0019348,dolichol metabolic process; GO:00…	--	-1.16626	4.85364e-06	0.000208783	down
ENSG00000104490	1.3367	1.7127	1.9435	0.8954	0.6573	0.7619	185	234	258	158	127	112	8	101686542	102124907	-	protein_coding	NCALD	neurocalcin delta [Source:HGNC Symbol%3BAcc:HGNC:7655]	K19695 NCALD; neurocalcin delta	GO:0003779,actin binding; GO:0005509,calcium ion binding; GO:0005515,protein binding; GO:0005829,cytosol; GO:0015631,tubulin binding; GO:0016192,vesicle-mediated transport; GO:0030130,clathrin coat of trans-Golgi network vesicle; GO:0030276,clathrin binding	--	-1.10437	5.10686e-06	0.000218557	down
ENSG00000112667	31.7369	17.1364	13.07	8.7723	4.4398	7.7658	681	363	269	240	133	177	6	43225629	43229481	-	protein_coding	DNPH1	2'-deoxynucleoside 5'-phosphate N-hydrolase 1 [Source:HGNC Symbol%3BAcc:HGNC:21218]	K22928 DNPH1, C6orf108, RCL, dJ330M21.3; 2'-deoxynucleoside 5'-phosphate N-hydrolase 1	GO:0005515,protein binding; GO:0005634,nucleus; GO:0005829,cytosol; GO:0006195,purine nucleotide catabolic process; GO:0009116,nucleoside metabolic process; GO:0009159,deoxyribonucleoside monophosphate catabolic process; GO:0030307,positive regulation of cell growth; GO:0030855,epithelial cell differentiation; GO:0042802,identical protein binding; GO:0042803,protein homodimerization activity; GO:…	--	-1.58463	5.11924e-06	0.000218557	down
ENSG00000160948	12.1502	7.9344	9.6935	5.8047	3.5895	4.529	788	508	603	480	325	312	8	144423601	144428563	-	protein_coding	VPS28	VPS28 subunit of ESCRT-I [Source:HGNC Symbol%3BAcc:HGNC:18178]	K12184 VPS28; VPS28 subunit of ESCRT-I	GO:0000813,ESCRT I complex; GO:0005515,protein binding; GO:0005737,cytoplasm; GO:0005768,endosome; GO:0005769,early endosome; GO:0005829,cytosol; GO:0005886,plasma membrane; GO:0010008,endosome membrane; GO:0016197,endosomal transport; GO:0016236,macroautophagy; GO:0019058,viral life cycle; GO:0031397,negative regulation of protein ubiquitination; GO:0031902,late endosome membrane; GO:0036258,mul…	--	-1.10413	5.12895e-06	0.000218557	down
ENSG00000258429	13.7409	9.9452	8.3497	5.8827	4.6155	3.789	676	483	394	369	317	198	16	69326913	69330588	-	protein_coding	PDF	peptide deformylase%2C mitochondrial [Source:HGNC Symbol%3BAcc:HGNC:30012]	K01462 PDF; peptide deformylase, mitochondrial	GO:0005739,mitochondrion; GO:0006412,translation; GO:0008284,positive regulation of cell proliferation; GO:0018206,peptidyl-methionine modification; GO:0031365,N-terminal protein amino acid modification; GO:0042586,peptide deformylase activity; GO:0043686,co-translational protein modification; GO:0046872,metal ion binding	--	-1.17586	5.37772e-06	0.000227226	down
ENSG00000117228	0.2381	0.4437	0.1291	0.8813	0.8867	0.9951	25	46	13	118	130	111	1	89051882	89065360	-	protein_coding	GBP1	guanylate binding protein 1 [Source:HGNC Symbol%3BAcc:HGNC:4182]	K20899 GBP1; guanylate binding protein 1	GO:0000139,Golgi membrane; GO:0003779,actin binding; GO:0003924,GTPase activity; GO:0005515,protein binding; GO:0005525,GTP binding; GO:0005576,extracellular region; GO:0005737,cytoplasm; GO:0005794,Golgi apparatus; GO:0005829,cytosol; GO:0005886,plasma membrane; GO:0012506,vesicle membrane; GO:0015629,actin cytoskeleton; GO:0019003,GDP binding; GO:0019899,enzyme binding; GO:0019955,cytokine bind…	--	1.75206	5.38304e-06	0.000227226	up
ENSG00000133657	11.1546	23.549	21.3435	36.2461	43.9953	39.2523	2544	5302	4669	10540	14008	9509	3	194402672	194498364	-	protein_coding	ATP13A3	ATPase 13A3 [Source:HGNC Symbol%3BAcc:HGNC:24113]	K14951 ATP13A3, AFURS1; ATPase 13A3	GO:0005524,ATP binding; GO:0006812,cation transport; GO:0006874,cellular calcium ion homeostasis; GO:0016020,membrane; GO:0016021,integral component of membrane; GO:0016887,ATPase activity; GO:0046872,metal ion binding	--	1.10087	5.40265e-06	0.000227226	up
ENSG00000142409	18.8091	13.9105	10.0597	7.7532	5.466	5.8778	1193	871	612	627	484	396	19	56087366	56121295	-	protein_coding	ZNF787	zinc finger protein 787 [Source:HGNC Symbol%3BAcc:HGNC:26998]	--	GO:0000981,DNA-binding transcription factor activity, RNA polymerase II-specific; GO:0005634,nucleus; GO:0006357,regulation of transcription by RNA polymerase II; GO:0043565,sequence-specific DNA binding; GO:0046872,metal ion binding; GO:1990837,sequence-specific double-stranded DNA binding	zf-C2H2	-1.17881	5.4157e-06	0.000227226	down
ENSG00000267416	23.7778	20.7175	22.6231	12.5196	8.9329	11.1145	286	246	261	192	150	142	17	60079309	60088695	+	lncRNA	AC025048.4	novel transcript	--	--	--	-1.04751	5.43884e-06	0.000227497	down
ENSG00000280347	0.2804	0.7336	1.3396	2.2171	4.0916	2.2874	24	62	110	242	489	208	7	127359785	127364759	-	TEC	AC000123.3	TEC	--	--	--	1.89473	5.52693e-06	0.00022931	up
ENSG00000182585	1.2507	1.8023	2.2957	3.3711	4.0126	4.8758	71	101	125	244	318	294	4	74308470	74316789	+	protein_coding	EPGN	epithelial mitogen [Source:HGNC Symbol%3BAcc:HGNC:17470]	K24471 EPGN, ALGV3072, EPG, PRO9904; epithelial mitogen	GO:0000165,MAPK cascade; GO:0000187,activation of MAPK activity; GO:0001525,angiogenesis; GO:0005154,epidermal growth factor receptor binding; GO:0005515,protein binding; GO:0005576,extracellular region; GO:0005615,extracellular space; GO:0005887,integral component of plasma membrane; GO:0007165,signal transduction; GO:0007173,epidermal growth factor receptor signaling pathway; GO:0008083,growth …	--	1.20337	5.5336e-06	0.00022931	up
ENSG00000167526	437.226	280.742	220.522	165.623	104.908	136.524	29086	18437	14071	14048	9743	9647	16	89560677	89564542	+	protein_coding	RPL13	ribosomal protein L13 [Source:HGNC Symbol%3BAcc:HGNC:10303]	K02873 RPL13, BBC1, D16S444E, D16S44E, L13, SEMDIST; ribosomal protein L13	GO:0000184,nuclear-transcribed mRNA catabolic process, nonsense-mediated decay; GO:0001824,blastocyst development; GO:0003723,RNA binding; GO:0003735,structural constituent of ribosome; GO:0005515,protein binding; GO:0005634,nucleus; GO:0005730,nucleolus; GO:0005783,endoplasmic reticulum; GO:0005829,cytosol; GO:0006412,translation; GO:0006413,translational initiation; GO:0006614,SRP-dependent cot…	--	-1.22251	5.54946e-06	0.00022931	down
ENSG00000100300	184.151	113.348	82.1479	64.779	43.7056	48.1321	4506	2738	1928	2021	1493	1251	22	43151547	43163242	+	protein_coding	TSPO	translocator protein [Source:HGNC Symbol%3BAcc:HGNC:1158]	K05770 TSPO, BPBS, BZRP, DBI, IBP, MBR, PBR, PBS, PKBS, PTBR, mDRC, pk18; translocator protein	GO:0005497,androgen binding; GO:0005515,protein binding; GO:0005739,mitochondrion; GO:0005741,mitochondrial outer membrane; GO:0005783,endoplasmic reticulum; GO:0005829,cytosol; GO:0006626,protein targeting to mitochondrion; GO:0006700,C21-steroid hormone biosynthetic process; GO:0006783,heme biosynthetic process; GO:0006820,anion transport; GO:0006821,chloride transport; GO:0006869,lipid transpo…	--	-1.29687	5.63849e-06	0.000232286	down
ENSG00000101439	41.8456	30.6472	24.2521	18.3326	11.8721	14.5443	2603	1882	1447	1454	1031	961	20	23626706	23638473	-	protein_coding	CST3	cystatin C [Source:HGNC Symbol%3BAcc:HGNC:2475]	K13899 CST3, ARMD11, HEL-S-2; cystatin C	GO:0001540,amyloid-beta binding; GO:0002020,protease binding; GO:0004866,endopeptidase inhibitor activity; GO:0004869,cysteine-type endopeptidase inhibitor activity; GO:0005515,protein binding; GO:0005576,extracellular region; GO:0005615,extracellular space; GO:0005783,endoplasmic reticulum; GO:0005788,endoplasmic reticulum lumen; GO:0005794,Golgi apparatus; GO:0005886,plasma membrane; GO:0006952…	--	-1.12662	5.74931e-06	0.000235428	down
ENSG00000164967	21.5002	13.9084	16.7561	9.4748	5.5274	7.6155	404	258	302	227	145	152	9	34610486	34612104	-	protein_coding	RPP25L	ribonuclease P/MRP subunit p25 like [Source:HGNC Symbol%3BAcc:HGNC:19909]	K14525 RPP25L, C9orf23, bA296L22.5; ribonuclease P/MRP subunit p25 like	GO:0000172,ribonuclease MRP complex; GO:0001682,tRNA 5'-leader removal; GO:0003723,RNA binding; GO:0005515,protein binding	--	-1.21401	5.77693e-06	0.000235851	down
ENSG00000225138	2.7393	2.1278	2.6894	1.3199	1.135	1.0986	223	171	210	137	129	95	5	473236	480884	+	lncRNA	SLC9A3-AS1	SLC9A3 antisense RNA 1 [Source:HGNC Symbol%3BAcc:HGNC:40550]	--	--	--	-1.08858	6.01032e-06	0.000244647	down
ENSG00000174939	10.356	6.1363	5.2936	3.3908	2.7187	2.674	412	241	202	172	151	113	16	29900375	29919864	+	protein_coding	ASPHD1	aspartate beta-hydroxylase domain containing 1 [Source:HGNC Symbol%3BAcc:HGNC:27380]	--	GO:0016021,integral component of membrane; GO:0018193,peptidyl-amino acid modification; GO:0051213,dioxygenase activity	--	-1.32537	6.21937e-06	0.000251654	down
ENSG00000090971	10.6303	6.7227	6.7661	4.1687	2.7976	3.3175	362	226	221	181	133	120	19	55485188	55487568	+	protein_coding	NAT14	N-acetyltransferase 14 (putative) [Source:HGNC Symbol%3BAcc:HGNC:28918]	--	GO:0003677,DNA binding; GO:0005634,nucleus; GO:0006352,DNA-templated transcription, initiation; GO:0008080,N-acetyltransferase activity; GO:0016021,integral component of membrane; GO:0045893,positive regulation of transcription, DNA-templated	--	-1.2415	6.29709e-06	0.000253192	down
ENSG00000204386	18.9616	16.1182	11.2857	8.9154	6.3896	6.8318	1573	1320	898	943	740	602	6	31857659	31862905	-	protein_coding	NEU1	neuraminidase 1 [Source:HGNC Symbol%3BAcc:HGNC:7758]	K01186 NEU1, NANH, NEU, SIAL1; neuraminidase 1	GO:0004308,exo-alpha-sialidase activity; GO:0005515,protein binding; GO:0005576,extracellular region; GO:0005737,cytoplasm; GO:0005764,lysosome; GO:0005765,lysosomal membrane; GO:0005886,plasma membrane; GO:0006687,glycosphingolipid metabolic process; GO:0006689,ganglioside catabolic process; GO:0009313,oligosaccharide catabolic process; GO:0016020,membrane; GO:0016997,alpha-sialidase activity; G…	--	-1.07974	6.32274e-06	0.000253192	down
ENSG00000051523	51.6652	28.6649	19.7243	15.3566	8.804	12.6477	2892	1584	1059	1096	688	752	16	88643289	88651054	-	protein_coding	CYBA	cytochrome b-245 alpha chain [Source:HGNC Symbol%3BAcc:HGNC:2577]	K08009 CYBA, CGD4, p22-PHOX; cytochrome b-245 alpha chain	GO:0002479,antigen processing and presentation of exogenous peptide antigen via MHC class I, TAP-dependent; GO:0005515,protein binding; GO:0005789,endoplasmic reticulum membrane; GO:0005886,plasma membrane; GO:0006801,superoxide metabolic process; GO:0006954,inflammatory response; GO:0009055,electron transfer activity; GO:0014895,smooth muscle hypertrophy; GO:0016020,membrane; GO:0016175,superoxi…	--	-1.46571	6.34035e-06	0.000253192	down
ENSG00000105223	26.7151	20.6821	18.0386	13.1306	9.2549	10.4443	2384	1822	1544	1494	1153	990	19	40348456	40380439	+	protein_coding	PLD3	phospholipase D family member 3 [Source:HGNC Symbol%3BAcc:HGNC:17158]	K16860 PLD3, AD19, HU-K4, HUK4, SCA46; phospholipase D family member 3	GO:0000139,Golgi membrane; GO:0002376,immune system process; GO:0004630,phospholipase D activity; GO:0005515,protein binding; GO:0005765,lysosomal membrane; GO:0005789,endoplasmic reticulum membrane; GO:0006259,DNA metabolic process; GO:0006954,inflammatory response; GO:0014902,myotube differentiation; GO:0016021,integral component of membrane; GO:0031901,early endosome membrane; GO:0031902,late …	--	-1.00599	6.34917e-06	0.000253192	down
ENSG00000185278	0.618	1.0283	1.3043	1.7867	2.1964	2.2937	207	340	419	763	1027	816	1	173868082	173903549	+	protein_coding	ZBTB37	zinc finger and BTB domain containing 37 [Source:HGNC Symbol%3BAcc:HGNC:28365]	K10509 ZBTB37, D430004I08Rik, ZNF908; zinc finger and BTB domain containing 37	GO:0000122,negative regulation of transcription by RNA polymerase II; GO:0000785,chromatin; GO:0000978,RNA polymerase II proximal promoter sequence-specific DNA binding; GO:0000981,DNA-binding transcription factor activity, RNA polymerase II-specific; GO:0001227,DNA-binding transcription repressor activity, RNA polymerase II-specific; GO:0005654,nucleoplasm; GO:0006357,regulation of transcription…	ZBTB	1.10069	6.35023e-06	0.000253192	up
ENSG00000196196	7.2099	5.0368	5.0544	2.3399	1.7363	2.3406	116	80	78	48	39	40	9	35906202	35907136	+	protein_coding	HRCT1	histidine rich carboxyl terminus 1 [Source:HGNC Symbol%3BAcc:HGNC:33872]	--	GO:0016021,integral component of membrane	--	-1.44225	6.42764e-06	0.000255532	down
ENSG00000100429	0.6925	0.7253	0.5752	0.2946	0.1597	0.1768	59	61	47	32	19	16	22	50245183	50251405	-	protein_coding	HDAC10	histone deacetylase 10 [Source:HGNC Symbol%3BAcc:HGNC:18128]	K18671 HDAC10, HD10; histone deacetylase 10	GO:0000118,histone deacetylase complex; GO:0000122,negative regulation of transcription by RNA polymerase II; GO:0004407,histone deacetylase activity; GO:0005515,protein binding; GO:0005634,nucleus; GO:0005654,nucleoplasm; GO:0005737,cytoplasm; GO:0006281,DNA repair; GO:0006325,chromatin organization; GO:0006355,regulation of transcription, DNA-templated; GO:0006476,protein deacetylation; GO:0008…	--	-1.65717	6.46456e-06	0.000256252	down
ENSG00000160888	23.0646	16.2704	40.5759	12.9084	10.2074	10.857	1222	851	2062	872	755	611	19	13150411	13154911	+	protein_coding	IER2	immediate early response 2 [Source:HGNC Symbol%3BAcc:HGNC:28871]	--	GO:0003677,DNA binding; GO:0005515,protein binding; GO:0005634,nucleus; GO:0005654,nucleoplasm; GO:0005737,cytoplasm; GO:0030182,neuron differentiation; GO:0045944,positive regulation of transcription by RNA polymerase II; GO:0048870,cell motility; GO:0071774,response to fibroblast growth factor	--	-1.22066	6.51488e-06	0.000256289	down
ENSG00000177556	6.6112	4.0114	4.2559	2.6535	1.9387	2.0991	596	357	368	305	244	201	5	151742316	151772532	-	protein_coding	ATOX1	antioxidant 1 copper chaperone [Source:HGNC Symbol%3BAcc:HGNC:798]	K07213 ATOX1, ATX1, HAH1; antioxidant 1 copper chaperone	GO:0005507,copper ion binding; GO:0005515,protein binding; GO:0005829,cytosol; GO:0006825,copper ion transport; GO:0006878,cellular copper ion homeostasis; GO:0006979,response to oxidative stress; GO:0016530,metallochaperone activity; GO:0016531,copper chaperone activity; GO:0032767,copper-dependent protein binding	--	-1.16415	6.56698e-06	0.00025732	down
ENSG00000168061	60.1477	38.2708	25.3021	20.9891	12.0042	14.6967	1834	1152	740	816	511	476	11	65040901	65044828	+	protein_coding	SAC3D1	SAC3 domain containing 1 [Source:HGNC Symbol%3BAcc:HGNC:30179]	K16734 SAC3D1, HSU79266, SHD1; SAC3 domain containing 1	GO:0005515,protein binding; GO:0005634,nucleus; GO:0005737,cytoplasm; GO:0005813,centrosome; GO:0005819,spindle; GO:0051225,spindle assembly; GO:0051298,centrosome duplication; GO:0051301,cell division	--	-1.39578	6.63502e-06	0.000259241	down
ENSG00000064961	107.731	71.6886	55.6872	41.006	26.7118	36.5121	7150	4697	3545	3470	2475	2574	19	3572777	3579088	+	protein_coding	HMG20B	high mobility group 20B [Source:HGNC Symbol%3BAcc:HGNC:5002]	K24650 HMG20B, BRAF25, BRAF35, HMGX2, HMGXB2, PP7706, SMARCE1r, SOXL, pp8857; high mobility group 20B	GO:0003677,DNA binding; GO:0005515,protein binding; GO:0005634,nucleus; GO:0005654,nucleoplasm; GO:0005694,chromosome; GO:0006325,chromatin organization; GO:0007049,cell cycle; GO:0007596,blood coagulation; GO:0010468,regulation of gene expression; GO:0016604,nuclear body; GO:0033234,negative regulation of protein sumoylation; GO:0035914,skeletal muscle cell differentiation; GO:0045666,positive r…	HMG	-1.19047	6.67386e-06	0.000260013	down
ENSG00000166337	3.8044	2.1949	1.8114	1.2217	0.7939	0.9213	381	217	174	156	111	98	11	6606294	6612539	-	protein_coding	TAF10	TATA-box binding protein associated factor 10 [Source:HGNC Symbol%3BAcc:HGNC:11543]	K03134 TAF10, TAF2A, TAF2H, TAFII30; TATA-box binding protein associated factor 10	GO:0000082,G1/S transition of mitotic cell cycle; GO:0000125,PCAF complex; GO:0003677,DNA binding; GO:0004402,histone acetyltransferase activity; GO:0005515,protein binding; GO:0005634,nucleus; GO:0005654,nucleoplasm; GO:0005669,transcription factor TFIID complex; GO:0005737,cytoplasm; GO:0006352,DNA-templated transcription, initiation; GO:0006366,transcription by RNA polymerase II; GO:0006367,tr…	--	-1.42835	6.7995e-06	0.000263403	down
ENSG00000107874	22.6363	18.0793	17.8815	11.6423	7.5147	9.0981	520	410	394	341	241	222	10	102423245	102432584	-	protein_coding	CUEDC2	CUE domain containing 2 [Source:HGNC Symbol%3BAcc:HGNC:28352]	--	GO:0005515,protein binding; GO:0005654,nucleoplasm; GO:0005829,cytosol; GO:0010936,negative regulation of macrophage cytokine production; GO:0031965,nuclear membrane; GO:0043130,ubiquitin binding; GO:1900016,negative regulation of cytokine production involved in inflammatory response	--	-1.05987	6.87706e-06	0.000265653	down
ENSG00000167671	23.1594	15.651	15.2077	10.1548	7.4178	9.1342	2091	1395	1317	1169	935	876	19	4444999	4457794	-	protein_coding	UBXN6	UBX domain protein 6 [Source:HGNC Symbol%3BAcc:HGNC:14928]	K14011 UBXN6, UBXD1, UBXDC2; UBX domain protein 6	GO:0005515,protein binding; GO:0005634,nucleus; GO:0005737,cytoplasm; GO:0005765,lysosomal membrane; GO:0005768,endosome; GO:0005815,microtubule organizing center; GO:0005829,cytosol; GO:0016236,macroautophagy; GO:0019898,extrinsic component of membrane; GO:0031901,early endosome membrane; GO:0031902,late endosome membrane; GO:0032510,endosome to lysosome transport via multivesicular body sorting…	--	-1.02804	6.92646e-06	0.00026669	down
ENSG00000146540	11.5034	6.5027	5.337	3.8588	2.3243	3.0548	982	548	437	420	277	277	7	996986	1138260	-	protein_coding	C7orf50	chromosome 7 open reading frame 50 [Source:HGNC Symbol%3BAcc:HGNC:22421]	--	GO:0003723,RNA binding; GO:0005515,protein binding	--	-1.35646	6.95753e-06	0.00026669	down
ENSG00000269825	0.3413	0.8712	0.9109	1.5846	2.3957	2.1206	25	63	64	148	245	165	19	52650447	52690533	-	protein_coding	AC022150.4	novel zinc finger protein	--	--	--	1.53357	7.38105e-06	0.00028114	up
ENSG00000158050	12.5327	10.2538	40.989	6.9231	4.5749	6.4667	416	336	1305	293	212	228	2	96143169	96145440	-	protein_coding	DUSP2	dual specificity phosphatase 2 [Source:HGNC Symbol%3BAcc:HGNC:3068]	K04459 DUSP2, PAC-1, PAC1; dual specificity phosphatase 2	GO:0000188,inactivation of MAPK activity; GO:0001706,endoderm formation; GO:0004721,phosphoprotein phosphatase activity; GO:0004725,protein tyrosine phosphatase activity; GO:0005515,protein binding; GO:0005634,nucleus; GO:0005654,nucleoplasm; GO:0005737,cytoplasm; GO:0006470,protein dephosphorylation; GO:0008330,protein tyrosine/threonine phosphatase activity; GO:0017017,MAP kinase tyrosine/serin…	--	-1.7997	7.51332e-06	0.000285014	down
ENSG00000103024	55.2187	30.4728	31.6149	21.5437	13.5684	15.2965	1373	748	754	683	471	404	16	1770286	1771730	-	protein_coding	NME3	NME/NM23 nucleoside diphosphate kinase 3 [Source:HGNC Symbol%3BAcc:HGNC:7851]	K00940 NME3, DR-nm23, NDPK-C, NDPKC, NM23-H3, NM23H3, c371H6.2; NME/NM23 nucleoside diphosphate kinase 3	GO:0004550,nucleoside diphosphate kinase activity; GO:0005515,protein binding; GO:0005524,ATP binding; GO:0005829,cytosol; GO:0006165,nucleoside diphosphate phosphorylation; GO:0006183,GTP biosynthetic process; GO:0006228,UTP biosynthetic process; GO:0006241,CTP biosynthetic process; GO:0006915,apoptotic process; GO:0015949,nucleobase-containing small molecule interconversion; GO:0046872,metal io…	--	-1.23298	7.53767e-06	0.000285014	down
ENSG00000222009	3.8798	3.3113	5.5252	2.3049	1.7266	1.6942	235	198	321	178	146	109	1	44808482	44815585	+	protein_coding	BTBD19	BTB domain containing 19 [Source:HGNC Symbol%3BAcc:HGNC:27145]	--	--	--	-1.14292	7.55775e-06	0.000285014	down
ENSG00000177697	76.3068	50.6138	46.8182	32.9964	23.0906	28.0301	5113	3348	3009	2819	2160	1995	11	832887	839831	+	protein_coding	CD151	CD151 molecule (Raph blood group) [Source:HGNC Symbol%3BAcc:HGNC:1630]	K06537 CD151, GP27, MER2, PETA-3, RAPH, SFA1, TSPAN24; CD151 molecule (Raph blood group)	GO:0005178,integrin binding; GO:0005515,protein binding; GO:0005604,basement membrane; GO:0005829,cytosol; GO:0005886,plasma membrane; GO:0005887,integral component of plasma membrane; GO:0005925,focal adhesion; GO:0007155,cell adhesion; GO:0009986,cell surface; GO:0016020,membrane; GO:0016032,viral process; GO:0016477,cell migration; GO:0030335,positive regulation of cell migration; GO:0031581,h…	--	-1.05968	7.6069e-06	0.000285751	down
ENSG00000173457	208.973	127.465	93.002	71.2554	37.8361	59.8591	5962	3590	2545	2592	1507	1814	11	64244479	64246943	-	protein_coding	PPP1R14B	protein phosphatase 1 regulatory inhibitor subunit 14B [Source:HGNC Symbol%3BAcc:HGNC:9057]	K17555 PPP1R14B, PHI-1, PLCB3N, PNG, SOM172; protein phosphatase 1 regulatory inhibitor subunit 14B	GO:0004865,protein serine/threonine phosphatase inhibitor activity; GO:0005737,cytoplasm; GO:0032515,negative regulation of phosphoprotein phosphatase activity; GO:0042325,regulation of phosphorylation; GO:0045087,innate immune response	--	-1.36605	7.69477e-06	0.000288258	down
ENSG00000128185	41.6844	27.5573	18.5526	13.5361	11.4195	12.0714	855	558	365	354	327	263	22	20314238	20320080	-	protein_coding	DGCR6L	DiGeorge syndrome critical region gene 6 like [Source:HGNC Symbol%3BAcc:HGNC:18551]	--	GO:0005515,protein binding; GO:0005634,nucleus	--	-1.26419	7.72118e-06	0.000288455	down
ENSG00000068354	6.7991	5.3881	4.9039	2.9766	2.8339	2.7176	464	363	321	259	270	197	X	48539714	48562609	+	protein_coding	TBC1D25	TBC1 domain family member 25 [Source:HGNC Symbol%3BAcc:HGNC:8092]	K24799 TBC1D25, MG81, OATL1; TBC1 domain family member 25	GO:0005096,GTPase activator activity; GO:0005515,protein binding; GO:0005776,autophagosome; GO:0006886,intracellular protein transport; GO:0006914,autophagy; GO:0031410,cytoplasmic vesicle; GO:0090630,activation of GTPase activity; GO:1901096,regulation of autophagosome maturation	--	-1.01098	7.77654e-06	0.000289506	down
ENSG00000188211	1.9359	6.1699	6.4644	11.8031	14.7173	12.8181	212	667	679	1648	2250	1491	11	17351800	17377341	+	protein_coding	NCR3LG1	natural killer cell cytotoxicity receptor 3 ligand 1 [Source:HGNC Symbol%3BAcc:HGNC:42400]	K16349 NCR3LG1, B7-H6, B7H6, DKFZp686O24166; natural killer cell cytotoxicity receptor 3 ligand 1	GO:0005515,protein binding; GO:0005886,plasma membrane; GO:0016021,integral component of membrane; GO:0050776,regulation of immune response	--	1.44968	7.79177e-06	0.000289506	up
ENSG00000169228	4.6435	3.7915	3.4915	1.8541	1.0886	1.8281	165	133	119	84	54	69	5	177301198	177303744	-	protein_coding	RAB24	RAB24%2C member RAS oncogene family [Source:HGNC Symbol%3BAcc:HGNC:9765]	K07912 RAB24; RAB24, member RAS oncogene family	GO:0003924,GTPase activity; GO:0005515,protein binding; GO:0005525,GTP binding; GO:0005768,endosome; GO:0005776,autophagosome; GO:0005829,cytosol; GO:0005886,plasma membrane; GO:0006886,intracellular protein transport; GO:0006914,autophagy; GO:0012505,endomembrane system; GO:0030139,endocytic vesicle; GO:0030667,secretory granule membrane; GO:0043312,neutrophil degranulation	--	-1.33447	7.94743e-06	0.000294487	down
ENSG00000173275	0.8835	1.4425	1.1487	2.0299	2.7473	2.965	85	137	106	249	369	303	X	135344796	135363413	+	protein_coding	ZNF449	zinc finger protein 449 [Source:HGNC Symbol%3BAcc:HGNC:21039]	K09230 ZNF449, ZSCAN19; zinc finger protein 449	GO:0000978,RNA polymerase II proximal promoter sequence-specific DNA binding; GO:0000981,DNA-binding transcription factor activity, RNA polymerase II-specific; GO:0005515,protein binding; GO:0005634,nucleus; GO:0006357,regulation of transcription by RNA polymerase II; GO:0007284,spermatogonial cell division; GO:0046872,metal ion binding; GO:1990837,sequence-specific double-stranded DNA binding	zf-C2H2	1.15563	8.14663e-06	0.00030105	up
ENSG00000171119	2.7773	1.7517	3.278	0.9864	0.6381	0.6413	53	33	60	24	17	13	19	5823802	5828324	+	protein_coding	NRTN	neurturin [Source:HGNC Symbol%3BAcc:HGNC:8007]	--	GO:0000165,MAPK cascade; GO:0001755,neural crest cell migration; GO:0005102,signaling receptor binding; GO:0005576,extracellular region; GO:0007169,transmembrane receptor protein tyrosine kinase signaling pathway; GO:0007399,nervous system development; GO:0007411,axon guidance; GO:0008083,growth factor activity; GO:0021675,nerve development; GO:0030116,glial cell-derived neurotrophic factor recep…	--	-1.77111	8.29897e-06	0.000304108	down
ENSG00000167157	3.9634	3.0675	1.6714	1.0478	0.7337	0.545	89	68	36	30	23	13	9	129665647	129722674	+	protein_coding	PRRX2	paired related homeobox 2 [Source:HGNC Symbol%3BAcc:HGNC:21338]	K09329 PRRX2, PMX2, PRX2; paired related homeobox 2	GO:0000785,chromatin; GO:0000978,RNA polymerase II proximal promoter sequence-specific DNA binding; GO:0000981,DNA-binding transcription factor activity, RNA polymerase II-specific; GO:0003700,DNA-binding transcription factor activity; GO:0005634,nucleus; GO:0006355,regulation of transcription, DNA-templated; GO:0006357,regulation of transcription by RNA polymerase II; GO:0007275,multicellular or…	Homeobox	-1.90663	8.3186e-06	0.000304108	down
ENSG00000105559	2.5603	2.1792	3.4274	0.9268	0.7705	1.5118	169	142	217	78	71	106	19	48837097	48868617	-	protein_coding	PLEKHA4	pleckstrin homology domain containing A4 [Source:HGNC Symbol%3BAcc:HGNC:14339]	K23797 PLEKHA4, PEPP1; pleckstrin homology domain containing A4	GO:0005546,phosphatidylinositol-4,5-bisphosphate binding; GO:0005737,cytoplasm; GO:0005886,plasma membrane; GO:0006661,phosphatidylinositol biosynthetic process; GO:0031234,extrinsic component of cytoplasmic side of plasma membrane; GO:0032266,phosphatidylinositol-3-phosphate binding; GO:0043325,phosphatidylinositol-3,4-bisphosphate binding; GO:0080025,phosphatidylinositol-3,5-bisphosphate bindin…	--	-1.35048	8.43624e-06	0.000306764	down
ENSG00000189350	0.4683	0.5074	0.386	0.1922	0.1209	0.1897	86	92	68	45	31	37	2	28956611	29052230	+	protein_coding	TOGARAM2	TOG array regulator of axonemal microtubules 2 [Source:HGNC Symbol%3BAcc:HGNC:33715]	--	GO:0000226,microtubule cytoskeleton organization; GO:0005815,microtubule organizing center; GO:0005876,spindle microtubule; GO:0005881,cytoplasmic microtubule; GO:0005929,cilium; GO:0008017,microtubule binding; GO:0072686,mitotic spindle; GO:0090307,mitotic spindle assembly	--	-1.44851	8.49607e-06	0.000307301	down
ENSG00000130731	39.8544	24.0619	24.8644	16.9615	10.5547	12.6464	1255	748	751	681	464	423	16	634427	636366	-	protein_coding	METTL26	methyltransferase like 26 [Source:HGNC Symbol%3BAcc:HGNC:14141]	--	--	--	-1.15712	8.78115e-06	0.000316772	down
ENSG00000279530	0.1063	0.2154	0.4656	0.9673	1.5536	0.8008	5	10	21	58	102	40	12	70321542	70324274	-	TEC	AC092881.1	TEC	--	--	--	2.09477	9.33397e-06	0.000334942	up
ENSG00000099624	192.173	118.521	87.7978	71.3785	40.6832	51.0136	7437	4528	3259	3522	2198	2097	19	1241746	1244825	+	protein_coding	ATP5F1D	ATP synthase F1 subunit delta [Source:HGNC Symbol%3BAcc:HGNC:837]	K02134 ATP5F1D, ATP5D, MC5DN5; ATP synthase F1 subunit delta	GO:0000275,mitochondrial proton-transporting ATP synthase complex, catalytic core F(1); GO:0005515,protein binding; GO:0005524,ATP binding; GO:0005739,mitochondrion; GO:0005743,mitochondrial inner membrane; GO:0005753,mitochondrial proton-transporting ATP synthase complex; GO:0005759,mitochondrial matrix; GO:0006119,oxidative phosphorylation; GO:0006754,ATP biosynthetic process; GO:0009060,aerobi…	--	-1.30832	9.43501e-06	0.000337349	down
ENSG00000102854	33.1216	24.4753	20.5551	14.1951	11.1628	13.551	1475	1076	878	806	694	641	16	760734	768865	+	protein_coding	MSLN	mesothelin [Source:HGNC Symbol%3BAcc:HGNC:7371]	K20733 MSLN, MPF, SMRP; mesothelin	GO:0005515,protein binding; GO:0005576,extracellular region; GO:0005615,extracellular space; GO:0005788,endoplasmic reticulum lumen; GO:0005794,Golgi apparatus; GO:0005886,plasma membrane; GO:0007155,cell adhesion; GO:0007160,cell-matrix adhesion; GO:0009986,cell surface; GO:0016020,membrane; GO:0031016,pancreas development; GO:0031225,anchored component of membrane; GO:0043687,post-translational…	--	-1.01911	9.45051e-06	0.000337349	down
ENSG00000204356	50.5839	31.7358	35.6846	23.0221	17.6762	18.6023	2304	1427	1559	1337	1124	900	6	31952087	31959038	-	protein_coding	NELFE	negative elongation factor complex member E [Source:HGNC Symbol%3BAcc:HGNC:13974]	K15182 NELFE, D6S45, NELF-E, RD, RDBP, RDP; negative elongation factor complex member E	GO:0000122,negative regulation of transcription by RNA polymerase II; GO:0003682,chromatin binding; GO:0003723,RNA binding; GO:0005515,protein binding; GO:0005634,nucleus; GO:0005654,nucleoplasm; GO:0005886,plasma membrane; GO:0006366,transcription by RNA polymerase II; GO:0006368,transcription elongation from RNA polymerase II promoter; GO:0016604,nuclear body; GO:0032021,NELF complex; GO:003424…	--	-1.00247	9.55176e-06	0.000339187	down
ENSG00000099385	7.3342	5.3202	3.807	2.5593	1.8031	2.6039	472	338	235	210	162	178	16	30833626	30894302	-	protein_coding	BCL7C	BAF chromatin remodeling complex subunit BCL7C [Source:HGNC Symbol%3BAcc:HGNC:1006]	--	GO:0006915,apoptotic process	--	-1.25808	9.61218e-06	0.000340446	down
ENSG00000099330	6.8186	3.8337	5.0871	2.6249	1.8372	1.8257	218	121	156	107	82	62	19	17226213	17229219	+	protein_coding	OCEL1	occludin/ELL domain containing 1 [Source:HGNC Symbol%3BAcc:HGNC:26221]	--	--	--	-1.32915	9.95917e-06	0.000350913	down
ENSG00000173156	13.5444	8.7352	9.1371	5.5136	3.0885	4.324	289	184	187	150	92	98	11	67056847	67072017	+	protein_coding	RHOD	ras homolog family member D [Source:HGNC Symbol%3BAcc:HGNC:670]	K07530 RHOD, ARHD, RHOHP1, RHOM, Rho; ras homolog family member D	GO:0003924,GTPase activity; GO:0005525,GTP binding; GO:0005769,early endosome; GO:0005829,cytosol; GO:0005856,cytoskeleton; GO:0005886,plasma membrane; GO:0005938,cell cortex; GO:0007015,actin filament organization; GO:0007163,establishment or maintenance of cell polarity; GO:0007266,Rho protein signal transduction; GO:0008360,regulation of cell shape; GO:0010008,endosome membrane; GO:0016477,cel…	--	-1.29276	1.07353e-05	0.000374391	down
ENSG00000140511	0.8994	0.5905	0.3994	0.209	0.1312	0.1098	54	35	23	16	11	7	15	88877294	88895597	-	protein_coding	HAPLN3	hyaluronan and proteoglycan link protein 3 [Source:HGNC Symbol%3BAcc:HGNC:21446]	K06852 HAPLN3, EXLD1, HsT19883; hyaluronan and proteoglycan link protein 3	GO:0001501,skeletal system development; GO:0005540,hyaluronic acid binding; GO:0005615,extracellular space; GO:0007155,cell adhesion; GO:0007417,central nervous system development; GO:0031012,extracellular matrix	--	-2.06476	1.08012e-05	0.000375095	down
ENSG00000107404	38.3836	26.5679	25.846	17.1891	11.3772	16.2922	2564	1752	1656	1464	1061	1156	1	1335276	1349418	-	protein_coding	DVL1	dishevelled segment polarity protein 1 [Source:HGNC Symbol%3BAcc:HGNC:3084]	K02353 DVL1, DRS2, DVL, DVL1L1, DVL1P1; dishevelled segment polarity protein 1	GO:0001505,regulation of neurotransmitter levels; GO:0001934,positive regulation of protein phosphorylation; GO:0003674,molecular_function; GO:0005109,frizzled binding; GO:0005515,protein binding; GO:0005829,cytosol; GO:0005874,microtubule; GO:0006355,regulation of transcription, DNA-templated; GO:0006469,negative regulation of protein kinase activity; GO:0007269,neurotransmitter secretion; GO:00…	--	-1.02891	1.08696e-05	0.000376187	down
ENSG00000224420	3.9916	2.707	2.116	1.1939	0.8723	0.9554	118	79	60	45	36	30	19	49688664	49690575	+	protein_coding	ADM5	adrenomedullin 5 (putative) [Source:HGNC Symbol%3BAcc:HGNC:27293]	--	GO:0003674,molecular_function; GO:0005575,cellular_component; GO:0005576,extracellular region; GO:0008150,biological_process	--	-1.55597	1.09476e-05	0.000377929	down
ENSG00000276168	92.9053	21.6571	29.1797	8.8415	16.0105	8.2341	478	110	144	58	115	45	14	49586580	49586878	+	misc_RNA	RN7SL1	RNA component of signal recognition particle 7SL1 [Source:HGNC Symbol%3BAcc:HGNC:10038]	--	GO:0005786,signal recognition particle, endoplasmic reticulum targeting; GO:0006617,SRP-dependent cotranslational protein targeting to membrane, signal sequence recognition	--	-2.14048	1.10945e-05	0.000382032	down
ENSG00000099785	2.6225	1.833	2.6521	1.0695	0.695	0.9629	100	69	97	52	37	39	19	8413270	8439017	+	protein_coding	MARCHF2	membrane associated ring-CH-type finger 2 [Source:HGNC Symbol%3BAcc:HGNC:28038]	K10657 MARCHF2, HSPC240, MARCH-II, MARCH2, RNF172; membrane associated ring-CH-type finger 2	GO:0004842,ubiquitin-protein transferase activity; GO:0005515,protein binding; GO:0005765,lysosomal membrane; GO:0005783,endoplasmic reticulum; GO:0005789,endoplasmic reticulum membrane; GO:0005829,cytosol; GO:0006897,endocytosis; GO:0008270,zinc ion binding; GO:0010008,endosome membrane; GO:0016021,integral component of membrane; GO:0016567,protein ubiquitination; GO:0031410,cytoplasmic vesicle;…	--	-1.38495	1.13086e-05	0.000388425	down
ENSG00000103152	27.1356	15.6509	15.137	10.4738	5.4502	7.6018	699	398	374	344	196	208	16	77007	85851	+	protein_coding	MPG	N-methylpurine DNA glycosylase [Source:HGNC Symbol%3BAcc:HGNC:7211]	K03652 MPG, AAG, ADPG, APNG, CRA36.1, MDG, Mid1, PIG11, PIG16, anpg; N-methylpurine DNA glycosylase	GO:0003684,damaged DNA binding; GO:0003905,alkylbase DNA N-glycosylase activity; GO:0005515,protein binding; GO:0005654,nucleoplasm; GO:0005829,cytosol; GO:0006284,base-excision repair; GO:0006307,DNA dealkylation involved in DNA repair; GO:0008725,DNA-3-methyladenine glycosylase activity; GO:0019104,DNA N-glycosylase activity; GO:0042645,mitochondrial nucleoid; GO:0043916,DNA-7-methylguanine gly…	--	-1.31537	1.15534e-05	0.000394843	down
ENSG00000169683	11.6777	6.9439	7.0291	4.415	3.2927	4.0544	724	425	418	349	285	267	17	82023305	82031151	+	protein_coding	LRRC45	leucine rich repeat containing 45 [Source:HGNC Symbol%3BAcc:HGNC:28302]	--	GO:0005515,protein binding; GO:0005654,nucleoplasm; GO:0005813,centrosome; GO:0005829,cytosol; GO:0005886,plasma membrane	--	-1.13855	1.16615e-05	0.000396547	down
ENSG00000198680	17.6439	11.9916	9.8618	7.3744	5.173	4.6659	623	418	334	332	255	175	9	25676389	25678440	-	protein_coding	TUSC1	tumor suppressor candidate 1 [Source:HGNC Symbol%3BAcc:HGNC:31010]	--	--	--	-1.21127	1.18244e-05	0.000400094	down
ENSG00000179271	108.804	69.3837	50.9298	40.993	29.8379	29.9691	3312	2085	1487	1591	1268	969	19	12953119	12957223	-	protein_coding	GADD45GIP1	GADD45G interacting protein 1 [Source:HGNC Symbol%3BAcc:HGNC:29996]	--	GO:0005515,protein binding; GO:0005654,nucleoplasm; GO:0005739,mitochondrion; GO:0005759,mitochondrial matrix; GO:0005840,ribosome; GO:0016032,viral process; GO:0070125,mitochondrial translational elongation; GO:0070126,mitochondrial translational termination; GO:0071850,mitotic cell cycle arrest	--	-1.20281	1.21339e-05	0.000408539	down
ENSG00000131652	32.744	19.9708	21.1733	13.9433	10.4516	11.2364	1048	631	650	569	467	382	16	3024027	3027755	+	protein_coding	THOC6	THO complex 6 [Source:HGNC Symbol%3BAcc:HGNC:28369]	K13175 THOC6, WDR58, fSAP35; THO complex 6	GO:0000346,transcription export complex; GO:0000347,THO complex; GO:0000445,THO complex part of transcription export complex; GO:0000781,chromosome, telomeric region; GO:0003723,RNA binding; GO:0005634,nucleus; GO:0005654,nucleoplasm; GO:0006405,RNA export from nucleus; GO:0006406,mRNA export from nucleus; GO:0006915,apoptotic process; GO:0007417,central nervous system development; GO:0008380,RNA…	--	-1.06372	1.22053e-05	0.000409267	down
ENSG00000126432	176.506	106.784	83.6964	63.281	37.1256	54.1388	2612	1560	1188	1194	767	851	11	64318121	64321811	+	protein_coding	PRDX5	peroxiredoxin 5 [Source:HGNC Symbol%3BAcc:HGNC:9355]	K11187 PRDX5, ACR1, AOEB166, B166, HEL-S-55, PLP, PMP20, PRDX6, PRXV, SBBI10, prx-V; peroxiredoxin 5	GO:0001016,RNA polymerase III regulatory region DNA binding; GO:0004601,peroxidase activity; GO:0005515,protein binding; GO:0005615,extracellular space; GO:0005634,nucleus; GO:0005737,cytoplasm; GO:0005739,mitochondrion; GO:0005759,mitochondrial matrix; GO:0005777,peroxisome; GO:0005782,peroxisomal matrix; GO:0005829,cytosol; GO:0006915,apoptotic process; GO:0006954,inflammatory response; GO:0006…	--	-1.26662	1.22156e-05	0.000409267	down
ENSG00000182544	17.2566	15.3836	12.8073	9.4758	5.8823	7.3287	767	675	546	537	365	346	12	53251251	53254406	+	protein_coding	MFSD5	major facilitator superfamily domain containing 5 [Source:HGNC Symbol%3BAcc:HGNC:28156]	K24175 MFSD5, SLC61A1, hsMOT2; major facilitator superfamily domain containing 5	GO:0005515,protein binding; GO:0005886,plasma membrane; GO:0015098,molybdate ion transmembrane transporter activity; GO:0015689,molybdate ion transport; GO:0016020,membrane; GO:0016021,integral component of membrane	--	-1.01151	1.24313e-05	0.000414318	down
ENSG00000025708	8.4912	4.7421	3.7363	2.6081	1.9195	2.1733	526	290	222	206	166	143	22	50525752	50530032	-	protein_coding	TYMP	thymidine phosphorylase [Source:HGNC Symbol%3BAcc:HGNC:3148]	K00758 TYMP, ECGF, ECGF1, MEDPS1, MNGIE, MTDPS1, PDECGF, TP, hPD-ECGF; thymidine phosphorylase	GO:0000002,mitochondrial genome maintenance; GO:0001525,angiogenesis; GO:0004645,phosphorylase activity; GO:0005515,protein binding; GO:0005829,cytosol; GO:0006206,pyrimidine nucleobase metabolic process; GO:0006213,pyrimidine nucleoside metabolic process; GO:0006935,chemotaxis; GO:0007165,signal transduction; GO:0008083,growth factor activity; GO:0009032,thymidine phosphorylase activity; GO:0016…	--	-1.35968	1.24575e-05	0.000414318	down
ENSG00000105669	36.4453	25.1034	20.8635	15.2988	12.3796	12.7882	1803	1226	990	965	855	672	19	18899514	18919387	-	protein_coding	COPE	COPI coat complex subunit epsilon [Source:HGNC Symbol%3BAcc:HGNC:2234]	K17268 COPE, epsilon-COP; COPI coat complex subunit epsilon	GO:0000139,Golgi membrane; GO:0005198,structural molecule activity; GO:0005515,protein binding; GO:0005654,nucleoplasm; GO:0005789,endoplasmic reticulum membrane; GO:0005794,Golgi apparatus; GO:0005829,cytosol; GO:0006888,ER to Golgi vesicle-mediated transport; GO:0006890,retrograde vesicle-mediated transport, Golgi to ER; GO:0006891,intra-Golgi vesicle-mediated transport; GO:0015031,protein tran…	--	-1.04019	1.2512e-05	0.00041512	down
ENSG00000108107	84.9005	57.0313	51.5469	37.9013	26.2056	31.2698	9271	6148	5399	5277	3995	3627	19	55385932	55403250	+	protein_coding	RPL28	ribosomal protein L28 [Source:HGNC Symbol%3BAcc:HGNC:10330]	K02903 RPL28, L28; ribosomal protein L28	GO:0000184,nuclear-transcribed mRNA catabolic process, nonsense-mediated decay; GO:0003723,RNA binding; GO:0003735,structural constituent of ribosome; GO:0005515,protein binding; GO:0005829,cytosol; GO:0006412,translation; GO:0006413,translational initiation; GO:0006614,SRP-dependent cotranslational protein targeting to membrane; GO:0016020,membrane; GO:0019083,viral transcription; GO:0022625,cyt…	--	-1.03389	1.2587e-05	0.000416592	down
ENSG00000126453	28.8474	18.7017	14.9557	11.1274	7.4576	9.4066	1100	704	547	541	397	381	19	49665142	49673916	+	protein_coding	BCL2L12	BCL2 like 12 [Source:HGNC Symbol%3BAcc:HGNC:13787]	--	GO:0002039,p53 binding; GO:0005634,nucleus; GO:0006915,apoptotic process; GO:0016020,membrane; GO:0045944,positive regulation of transcription by RNA polymerase II; GO:1902166,negative regulation of intrinsic apoptotic signaling pathway in response to DNA damage by p53 class mediator; GO:1990001,inhibition of cysteine-type endopeptidase activity involved in apoptotic process; GO:2000773,negative …	--	-1.17564	1.27229e-05	0.000419189	down
ENSG00000187954	4.6256	3.1458	3.2687	2.1842	1.7396	1.5038	779	523	528	469	409	269	8	144449582	144465667	-	protein_coding	CYHR1	cysteine and histidine rich 1 [Source:HGNC Symbol%3BAcc:HGNC:17806]	--	GO:0005515,protein binding; GO:0005654,nucleoplasm; GO:0008270,zinc ion binding; GO:0048471,perinuclear region of cytoplasm	--	-1.03263	1.27269e-05	0.000419189	down
ENSG00000103254	12.6441	8.159	4.9751	3.9572	2.9609	2.5753	416	265	157	166	136	90	16	720581	722590	+	protein_coding	ANTKMT	adenine nucleotide translocase lysine methyltransferase [Source:HGNC Symbol%3BAcc:HGNC:14152]	--	GO:0005515,protein binding; GO:0005739,mitochondrion; GO:0016021,integral component of membrane; GO:0016279,protein-lysine N-methyltransferase activity; GO:0018023,peptidyl-lysine trimethylation; GO:0031966,mitochondrial membrane; GO:1905273,positive regulation of proton-transporting ATP synthase activity, rotational mechanism; GO:1905706,regulation of mitochondrial ATP synthesis coupled proton t…	--	-1.45952	1.30451e-05	0.000427604	down
ENSG00000102871	11.3126	7.3416	5.4649	4.0692	2.3371	3.0717	423	271	196	194	122	122	16	67154185	67159909	-	protein_coding	TRADD	TNFRSF1A associated via death domain [Source:HGNC Symbol%3BAcc:HGNC:12030]	K03171 TRADD, Hs.89862; TNFRSF1A associated via death domain	GO:0002947,tumor necrosis factor receptor superfamily complex; GO:0005068,transmembrane receptor protein tyrosine kinase adaptor activity; GO:0005164,tumor necrosis factor receptor binding; GO:0005515,protein binding; GO:0005634,nucleus; GO:0005737,cytoplasm; GO:0005829,cytosol; GO:0005856,cytoskeleton; GO:0005886,plasma membrane; GO:0006915,apoptotic process; GO:0006919,activation of cysteine-ty…	--	-1.36516	1.31014e-05	0.000428419	down
ENSG00000099797	26.018	18.6114	13.8042	10.3382	7.9952	9.6271	2641	1865	1344	1338	1133	1038	19	14517085	14565980	+	protein_coding	TECR	trans-2%2C3-enoyl-CoA reductase [Source:HGNC Symbol%3BAcc:HGNC:4551]	K10258 TECR, GPSN2, MRT14, SC2, TER; trans-2,3-enoyl-CoA reductase	GO:0005515,protein binding; GO:0005634,nucleus; GO:0005783,endoplasmic reticulum; GO:0005789,endoplasmic reticulum membrane; GO:0006665,sphingolipid metabolic process; GO:0016491,oxidoreductase activity; GO:0030176,integral component of endoplasmic reticulum membrane; GO:0030497,fatty acid elongation; GO:0035338,long-chain fatty-acyl-CoA biosynthetic process; GO:0042761,very long-chain fatty acid…	--	-1.07943	1.33101e-05	0.000434203	down
ENSG00000099812	40.3485	28.0117	19.8437	15.1421	10.2671	14.3021	2069	1418	976	990	735	779	19	751112	764318	+	protein_coding	MISP	mitotic spindle positioning [Source:HGNC Symbol%3BAcc:HGNC:27000]	--	GO:0000132,establishment of mitotic spindle orientation; GO:0005515,protein binding; GO:0005884,actin filament; GO:0005886,plasma membrane; GO:0005925,focal adhesion; GO:0016477,cell migration; GO:0030864,cortical actin cytoskeleton; GO:0031616,spindle pole centrosome; GO:0043231,intracellular membrane-bounded organelle; GO:0051015,actin filament binding; GO:0051301,cell division; GO:0051640,orga…	--	-1.16918	1.34521e-05	0.000435714	down
ENSG00000103253	7.2467	4.1868	5.0104	3.0205	2.4322	2.2571	668	381	443	355	313	221	16	726936	735525	+	protein_coding	HAGHL	hydroxyacylglutathione hydrolase like [Source:HGNC Symbol%3BAcc:HGNC:14177]	--	GO:0005515,protein binding; GO:0016787,hydrolase activity; GO:0046872,metal ion binding	--	-1.10172	1.34659e-05	0.000435714	down
ENSG00000076944	5.3628	3.6866	4.2761	2.6731	1.9172	1.9579	557	378	426	354	278	216	19	7636881	7647873	+	protein_coding	STXBP2	syntaxin binding protein 2 [Source:HGNC Symbol%3BAcc:HGNC:11445]	K15300 STXBP2, FHL5, Hunc18b, MUNC18-2, UNC18-2, UNC18B, pp10122; syntaxin binding protein 2	GO:0001909,leukocyte mediated cytotoxicity; GO:0002576,platelet degranulation; GO:0005515,protein binding; GO:0005576,extracellular region; GO:0005829,cytosol; GO:0005886,plasma membrane; GO:0006886,intracellular protein transport; GO:0006904,vesicle docking involved in exocytosis; GO:0007269,neurotransmitter secretion; GO:0016192,vesicle-mediated transport; GO:0017075,syntaxin-1 binding; GO:0019…	--	-1.03115	1.34843e-05	0.000435714	down
ENSG00000090013	27.7421	20.5837	20.9599	13.9309	8.8003	11.8377	770	564	558	493	341	349	19	40447765	40465764	-	protein_coding	BLVRB	biliverdin reductase B [Source:HGNC Symbol%3BAcc:HGNC:1063]	K05901 BLVRB, BVRB, FLR, HEL-S-10, SDR43U1; biliverdin reductase B	GO:0004074,biliverdin reductase activity; GO:0005515,protein binding; GO:0005654,nucleoplasm; GO:0005829,cytosol; GO:0005886,plasma membrane; GO:0042167,heme catabolic process; GO:0042602,riboflavin reductase (NADPH) activity; GO:0043231,intracellular membrane-bounded organelle; GO:0070062,extracellular exosome; GO:0106276,NA; GO:0106277,NA	--	-1.01222	1.3777e-05	0.000441852	down
ENSG00000188505	6.1498	5.1565	5.2766	3.1155	2.4871	1.9114	209	173	172	135	118	69	19	39196964	39201884	+	protein_coding	NCCRP1	NCCRP1%2C F-box associated domain containing [Source:HGNC Symbol%3BAcc:HGNC:33739]	--	GO:0005515,protein binding; GO:0005737,cytoplasm; GO:0006516,glycoprotein catabolic process; GO:0008284,positive regulation of cell proliferation; GO:0016567,protein ubiquitination; GO:0019005,SCF ubiquitin ligase complex; GO:0030433,ubiquitin-dependent ERAD pathway; GO:0031146,SCF-dependent proteasomal ubiquitin-dependent protein catabolic process; GO:0061630,ubiquitin protein ligase activity; G…	--	-1.14201	1.38038e-05	0.000441852	down
ENSG00000131094	14.6523	10.6787	7.8959	5.4026	3.6802	5.1594	385	277	199	181	135	144	17	44959693	44968303	-	protein_coding	C1QL1	complement C1q like 1 [Source:HGNC Symbol%3BAcc:HGNC:24182]	K23284 C1QL1, C1QRF, C1QTNF14, CRF, CTRP14; complement C1q like 1	GO:0003674,molecular_function; GO:0005102,signaling receptor binding; GO:0005515,protein binding; GO:0005575,cellular_component; GO:0005581,collagen trimer; GO:0005737,cytoplasm; GO:0007626,locomotory behavior; GO:0016322,neuron remodeling; GO:0043083,synaptic cleft; GO:0044301,climbing fiber; GO:0061743,motor learning; GO:0098793,presynapse; GO:0099558,maintenance of synapse structure	--	-1.23868	1.42604e-05	0.000454335	down
ENSG00000165879	1.4501	0.957	2.7488	0.4653	0.5823	0.4551	66	43	120	27	37	22	10	97319271	97321915	+	protein_coding	FRAT1	FRAT regulator of WNT signaling pathway 1 [Source:HGNC Symbol%3BAcc:HGNC:3944]	K03069 FRAT1; FRAT regulator of WNT signaling pathway 1	GO:0005515,protein binding; GO:0005737,cytoplasm; GO:0005829,cytosol; GO:0043231,intracellular membrane-bounded organelle; GO:0060070,canonical Wnt signaling pathway; GO:0090263,positive regulation of canonical Wnt signaling pathway; GO:1904886,beta-catenin destruction complex disassembly	--	-1.75422	1.44318e-05	0.000458723	down
ENSG00000099860	12.8569	9.0037	13.6026	6.5022	4.0109	6.2184	473	327	480	305	206	243	19	2476122	2478259	+	protein_coding	GADD45B	growth arrest and DNA damage inducible beta [Source:HGNC Symbol%3BAcc:HGNC:4096]	K04402 GADD45B, GADD45BETA, MYD118; growth arrest and DNA damage inducible beta	GO:0000185,activation of MAPKKK activity; GO:0005515,protein binding; GO:0005634,nucleus; GO:0005737,cytoplasm; GO:0006915,apoptotic process; GO:0007275,multicellular organism development; GO:0030154,cell differentiation; GO:0043065,positive regulation of apoptotic process; GO:0046330,positive regulation of JNK cascade; GO:0051726,regulation of cell cycle; GO:1900745,positive regulation of p38MAP…	--	-1.08598	1.4881e-05	0.000470805	down
ENSG00000119574	7.3271	6.3842	8.1631	4.2456	2.6311	3.895	379	326	405	280	190	214	19	58513530	58538911	-	protein_coding	ZBTB45	zinc finger and BTB domain containing 45 [Source:HGNC Symbol%3BAcc:HGNC:23715]	K10516 ZBTB45, ZNF499; zinc finger and BTB domain containing 45	GO:0000122,negative regulation of transcription by RNA polymerase II; GO:0000978,RNA polymerase II proximal promoter sequence-specific DNA binding; GO:0001227,DNA-binding transcription repressor activity, RNA polymerase II-specific; GO:0005515,protein binding; GO:0005654,nucleoplasm; GO:0006357,regulation of transcription by RNA polymerase II; GO:0007399,nervous system development; GO:0046872,met…	ZBTB	-1.02359	1.49187e-05	0.000470907	down
ENSG00000196139	2.0357	2.2277	5.6855	1.1771	0.6918	1.287	137	148	367	101	65	92	10	5035354	5107686	+	protein_coding	AKR1C3	aldo-keto reductase family 1 member C3 [Source:HGNC Symbol%3BAcc:HGNC:386]	K04119 AKR1C3, DD3, DDX, HA1753, HAKRB, HAKRe, HSD17B5, PGFS, hluPGFS; aldo-keto reductase family 1 member C3	GO:0001523,retinoid metabolic process; GO:0001758,retinal dehydrogenase activity; GO:0004032,alditol:NADP+ 1-oxidoreductase activity; GO:0004033,aldo-keto reductase (NADP) activity; GO:0004303,estradiol 17-beta-dehydrogenase activity; GO:0004745,retinol dehydrogenase activity; GO:0005634,nucleus; GO:0005737,cytoplasm; GO:0005829,cytosol; GO:0006693,prostaglandin metabolic process; GO:0007186,G pr…	--	-1.63731	1.51836e-05	0.000475962	down
ENSG00000112514	73.2625	49.7679	44.8599	32.5809	25.784	26.16	2365	1586	1389	1341	1162	897	6	33416442	33418317	-	protein_coding	CUTA	cutA divalent cation tolerance homolog [Source:HGNC Symbol%3BAcc:HGNC:21101]	K03926 CUTA, ACHAP, C6orf82; cutA divalent cation tolerance homolog	GO:0005507,copper ion binding; GO:0005515,protein binding; GO:0008104,protein localization; GO:0010038,response to metal ion; GO:0016020,membrane; GO:0019899,enzyme binding; GO:0070062,extracellular exosome	--	-1.0028	1.54895e-05	0.000484438	down
ENSG00000106003	3.1008	2.6681	2.1726	1.2683	1.015	1.2556	186	158	125	97	85	80	7	2512529	2529177	+	protein_coding	LFNG	LFNG O-fucosylpeptide 3-beta-N-acetylglucosaminyltransferase [Source:HGNC Symbol%3BAcc:HGNC:6560]	K05948 LFNG, SCDO3; LFNG O-fucosylpeptide 3-beta-N-acetylglucosaminyltransferase	GO:0001756,somitogenesis; GO:0002315,marginal zone B cell differentiation; GO:0005576,extracellular region; GO:0008375,acetylglucosaminyltransferase activity; GO:0008593,regulation of Notch signaling pathway; GO:0009887,animal organ morphogenesis; GO:0014807,regulation of somitogenesis; GO:0030173,integral component of Golgi membrane; GO:0030217,T cell differentiation; GO:0033829,O-fucosylpeptide…	--	-1.17683	1.55977e-05	0.000485598	down
ENSG00000107902	2.5813	1.8491	2.3641	1.1521	0.9398	1.007	181	128	159	103	92	75	10	124461823	124617888	+	protein_coding	LHPP	phospholysine phosphohistidine inorganic pyrophosphate phosphatase [Source:HGNC Symbol%3BAcc:HGNC:30042]	K11725 LHPP, HDHD2B; phospholysine phosphohistidine inorganic pyrophosphate phosphatase	GO:0000287,magnesium ion binding; GO:0004427,inorganic diphosphatase activity; GO:0005515,protein binding; GO:0005634,nucleus; GO:0005829,cytosol; GO:0006470,protein dephosphorylation; GO:0006796,phosphate-containing compound metabolic process; GO:0009168,purine ribonucleoside monophosphate biosynthetic process; GO:0016311,dephosphorylation; GO:0016607,nuclear speck; GO:0016791,phosphatase activi…	--	-1.13522	1.55978e-05	0.000485598	down
ENSG00000171443	7.5416	4.3303	3.4057	1.6448	0.7511	2.0882	187	106	81	52	26	55	19	55600022	55603138	+	protein_coding	ZNF524	zinc finger protein 524 [Source:HGNC Symbol%3BAcc:HGNC:28322]	--	GO:0000978,RNA polymerase II proximal promoter sequence-specific DNA binding; GO:0003700,DNA-binding transcription factor activity; GO:0005515,protein binding; GO:0005634,nucleus; GO:0006357,regulation of transcription by RNA polymerase II; GO:0046872,metal ion binding; GO:1990837,sequence-specific double-stranded DNA binding	zf-C2H2	-1.79519	1.58295e-05	0.000490778	down
ENSG00000102760	0.7335	1.1431	1.2353	0.354	0	0.1062	13	20	21	8	0	2	13	41457550	41470871	+	protein_coding	RGCC	regulator of cell cycle [Source:HGNC Symbol%3BAcc:HGNC:20369]	--	GO:0001100,negative regulation of exit from mitosis; GO:0001818,negative regulation of cytokine production; GO:0001819,positive regulation of cytokine production; GO:0001937,negative regulation of endothelial cell proliferation; GO:0003331,positive regulation of extracellular matrix constituent secretion; GO:0005515,protein binding; GO:0005634,nucleus; GO:0005654,nucleoplasm; GO:0005730,nucleolus…	--	-2.7146	1.58362e-05	0.000490778	down
ENSG00000170802	3.6255	5.9598	8.0681	11.0082	12.9544	12.2058	342	555	730	1324	1706	1223	2	48314637	48379295	+	protein_coding	FOXN2	forkhead box N2 [Source:HGNC Symbol%3BAcc:HGNC:5281]	K09407 FOXN2, HTLF; forkhead box N2	GO:0000785,chromatin; GO:0000981,DNA-binding transcription factor activity, RNA polymerase II-specific; GO:0000987,proximal promoter sequence-specific DNA binding; GO:0003700,DNA-binding transcription factor activity; GO:0005515,protein binding; GO:0005634,nucleus; GO:0005654,nucleoplasm; GO:0006355,regulation of transcription, DNA-templated; GO:0006357,regulation of transcription by RNA polymera…	Fork_head	1.04847	1.59623e-05	0.000493566	up
ENSG00000102780	1.0656	1.7623	2.4859	3.2022	4.2045	3.8161	362	591	810	1387	1994	1377	13	42040036	42256578	+	protein_coding	DGKH	diacylglycerol kinase eta [Source:HGNC Symbol%3BAcc:HGNC:2854]	K00901 DGKH, DGKeta; diacylglycerol kinase eta	GO:0003951,NAD+ kinase activity; GO:0004143,diacylglycerol kinase activity; GO:0005524,ATP binding; GO:0005737,cytoplasm; GO:0005768,endosome; GO:0005886,plasma membrane; GO:0006654,phosphatidic acid biosynthetic process; GO:0007205,protein kinase C-activating G protein-coupled receptor signaling pathway; GO:0015629,actin cytoskeleton; GO:0030168,platelet activation; GO:0035556,intracellular sign…	--	1.09357	1.61977e-05	0.000499711	up
ENSG00000120738	1.2968	1.5951	169.307	0.6248	1.0218	1.5697	70	85	8766	43	77	90	5	138465479	138469303	+	protein_coding	EGR1	early growth response 1 [Source:HGNC Symbol%3BAcc:HGNC:3238]	K09203 EGR1, AT225, G0S30, KROX-24, NGFI-A, TIS8, ZIF-268, ZNF225; early growth response 1	GO:0000122,negative regulation of transcription by RNA polymerase II; GO:0000785,chromatin; GO:0000976,transcription regulatory region sequence-specific DNA binding; GO:0000977,RNA polymerase II regulatory region sequence-specific DNA binding; GO:0000978,RNA polymerase II proximal promoter sequence-specific DNA binding; GO:0000981,DNA-binding transcription factor activity, RNA polymerase II-speci…	zf-C2H2	-5.67475	1.67173e-05	0.000513418	down
ENSG00000182325	13.7236	8.8956	9.0479	6.2663	4.5512	4.5228	797	510	504	464	369	279	8	144355431	144359376	-	protein_coding	FBXL6	F-box and leucine rich repeat protein 6 [Source:HGNC Symbol%3BAcc:HGNC:13603]	K10272 FBXL6, FBL6, FBL6A, PP14630; F-box and leucine rich repeat protein 6	GO:0000086,G2/M transition of mitotic cell cycle; GO:0004842,ubiquitin-protein transferase activity; GO:0005634,nucleus; GO:0005829,cytosol; GO:0006508,proteolysis; GO:0016567,protein ubiquitination; GO:0019005,SCF ubiquitin ligase complex; GO:0031146,SCF-dependent proteasomal ubiquitin-dependent protein catabolic process; GO:0043153,entrainment of circadian clock by photoperiod; GO:0051726,regul…	--	-1.05616	1.68508e-05	0.000514741	down
ENSG00000069956	7.7946	12.9202	18.7438	24.09	31.6125	27.7534	858	1404	1979	3381	4858	3245	15	51952106	52067375	+	protein_coding	MAPK6	mitogen-activated protein kinase 6 [Source:HGNC Symbol%3BAcc:HGNC:6879]	K06855 MAPK6, ERK3, HsT17250, PRKM6, p97MAPK; mitogen-activated protein kinase 6	GO:0000165,MAPK cascade; GO:0004674,protein serine/threonine kinase activity; GO:0004707,MAP kinase activity; GO:0005515,protein binding; GO:0005524,ATP binding; GO:0005634,nucleus; GO:0005654,nucleoplasm; GO:0005737,cytoplasm; GO:0005829,cytosol; GO:0006468,protein phosphorylation; GO:0007049,cell cycle; GO:0007165,signal transduction; GO:0035556,intracellular signal transduction	--	1.09663	1.70213e-05	0.000516931	up
ENSG00000074370	0.8009	0.7601	0.9405	0.3967	0.308	0.373	95	89	107	60	51	47	17	3923870	3964464	-	protein_coding	ATP2A3	ATPase sarcoplasmic/endoplasmic reticulum Ca2+ transporting 3 [Source:HGNC Symbol%3BAcc:HGNC:813]	K05853 ATP2A3, SERCA3; ATPase sarcoplasmic/endoplasmic reticulum Ca2+ transporting 3	GO:0005388,calcium-transporting ATPase activity; GO:0005524,ATP binding; GO:0005783,endoplasmic reticulum; GO:0005789,endoplasmic reticulum membrane; GO:0006816,calcium ion transport; GO:0006874,cellular calcium ion homeostasis; GO:0006919,activation of cysteine-type endopeptidase activity involved in apoptotic process; GO:0008553,proton-exporting ATPase activity, phosphorylative mechanism; GO:00…	--	-1.21428	1.74047e-05	0.000525231	down
ENSG00000160404	5.7348	3.9297	3.517	2.3331	1.5267	2.0354	374	253	220	194	139	141	9	127731524	127735313	-	protein_coding	TOR2A	torsin family 2 member A [Source:HGNC Symbol%3BAcc:HGNC:11996]	K22999 TOR2A, TORP1; torsin family 2 member A	GO:0005524,ATP binding; GO:0005635,nuclear envelope; GO:0005788,endoplasmic reticulum lumen; GO:0016887,ATPase activity; GO:0042802,identical protein binding; GO:0051085,chaperone cofactor-dependent protein refolding	--	-1.17445	1.74101e-05	0.000525231	down
ENSG00000147119	7.1309	5.6018	4.5517	3.1959	2.4323	2.1008	294	228	180	168	140	92	X	46573765	46598496	+	protein_coding	CHST7	carbohydrate sulfotransferase 7 [Source:HGNC Symbol%3BAcc:HGNC:13817]	K04743 CHST7, C6ST-2, GST-5; carbohydrate sulfotransferase 7	GO:0000139,Golgi membrane; GO:0001517,N-acetylglucosamine 6-O-sulfotransferase activity; GO:0005802,trans-Golgi network; GO:0005976,polysaccharide metabolic process; GO:0006044,N-acetylglucosamine metabolic process; GO:0006790,sulfur compound metabolic process; GO:0008459,chondroitin 6-sulfotransferase activity; GO:0016021,integral component of membrane; GO:0030206,chondroitin sulfate biosyntheti…	--	-1.16954	1.7581e-05	0.000529217	down
ENSG00000185262	53.7118	33.858	24.7494	19.6129	13.2955	16.1481	1525	949	674	710	527	487	17	76265348	76271298	+	protein_coding	UBALD2	UBA like domain containing 2 [Source:HGNC Symbol%3BAcc:HGNC:28438]	--	--	--	-1.21394	1.7668e-05	0.000530662	down
ENSG00000133069	1.4873	1.3044	1.9669	0.7281	0.7221	0.7518	149	129	189	93	101	80	1	205227946	205285632	+	protein_coding	TMCC2	transmembrane and coiled-coil domain family 2 [Source:HGNC Symbol%3BAcc:HGNC:24239]	--	GO:0005515,protein binding; GO:0005783,endoplasmic reticulum; GO:0005789,endoplasmic reticulum membrane; GO:0012505,endomembrane system; GO:0016021,integral component of membrane; GO:0042982,amyloid precursor protein metabolic process	--	-1.10659	1.77148e-05	0.000530898	down
ENSG00000140264	44.0872	27.7708	22.8105	18.2466	10.7093	13.2415	6968	4333	3458	3677	2363	2223	15	43777087	43804427	+	protein_coding	SERF2	small EDRK-rich factor 2 [Source:HGNC Symbol%3BAcc:HGNC:10757]	--	GO:0003674,molecular_function; GO:0005634,nucleus; GO:0005829,cytosol; GO:0031648,protein destabilization	--	-1.18258	1.80605e-05	0.000540071	down
ENSG00000166313	0.2106	0.2245	0.1733	0.0608	0.0238	0.0313	19	20	15	7	3	3	11	6395124	6419414	-	protein_coding	APBB1	amyloid beta precursor protein binding family B member 1 [Source:HGNC Symbol%3BAcc:HGNC:581]	K04529 APBB1, FE65, MGC:9072, RIR; amyloid beta precursor protein binding family B member 1	GO:0000122,negative regulation of transcription by RNA polymerase II; GO:0001540,amyloid-beta binding; GO:0003682,chromatin binding; GO:0003713,transcription coactivator activity; GO:0005515,protein binding; GO:0005634,nucleus; GO:0005654,nucleoplasm; GO:0005737,cytoplasm; GO:0005783,endoplasmic reticulum; GO:0005886,plasma membrane; GO:0006355,regulation of transcription, DNA-templated; GO:00069…	--	-2.36068	1.8295e-05	0.000544694	down
ENSG00000105640	262.205	166.206	130.873	103.698	64.9732	84.111	15760	9862	7545	7947	5452	5370	19	17859910	17864153	+	protein_coding	RPL18A	ribosomal protein L18a [Source:HGNC Symbol%3BAcc:HGNC:10311]	K02882 RPL18A, L18A; ribosomal protein L18a	GO:0000184,nuclear-transcribed mRNA catabolic process, nonsense-mediated decay; GO:0002181,cytoplasmic translation; GO:0003723,RNA binding; GO:0003735,structural constituent of ribosome; GO:0005515,protein binding; GO:0005829,cytosol; GO:0006412,translation; GO:0006413,translational initiation; GO:0006614,SRP-dependent cotranslational protein targeting to membrane; GO:0016020,membrane; GO:0019083…	--	-1.16329	1.844e-05	0.000547816	down
ENSG00000106009	13.9778	9.0424	8.7891	6.2976	4.4104	4.9439	1605	1025	968	922	707	603	7	2537810	2555694	-	protein_coding	BRAT1	BRCA1 associated ATM activator 1 [Source:HGNC Symbol%3BAcc:HGNC:21701]	K23112 BRAT1, BAAT1, C7orf27, NEDCAS, RMFSL; BRCA1 associated ATM activator 1	GO:0001934,positive regulation of protein phosphorylation; GO:0005515,protein binding; GO:0005634,nucleus; GO:0005654,nucleoplasm; GO:0005737,cytoplasm; GO:0006006,glucose metabolic process; GO:0006915,apoptotic process; GO:0006974,cellular response to DNA damage stimulus; GO:0008283,cell proliferation; GO:0010212,response to ionizing radiation; GO:0016020,membrane; GO:0016477,cell migration; GO:…	--	-1.0355	1.8527e-05	0.000548635	down
ENSG00000162585	5.0363	3.3543	2.481	1.9708	1.3194	1.5537	946	622	447	472	346	310	1	2184461	2212720	-	protein_coding	FAAP20	FA core complex associated protein 20 [Source:HGNC Symbol%3BAcc:HGNC:26428]	--	GO:0005515,protein binding; GO:0005654,nucleoplasm; GO:0005694,chromosome; GO:0006974,cellular response to DNA damage stimulus; GO:0016604,nuclear body; GO:0019985,translesion synthesis; GO:0030054,cell junction; GO:0031593,polyubiquitin modification-dependent protein binding; GO:0036297,interstrand cross-link repair; GO:0043130,ubiquitin binding; GO:0043240,Fanconi anaemia nuclear complex; GO:00…	--	-1.18354	1.8548e-05	0.000548635	down
ENSG00000197766	40.2293	23.2169	16.7968	13.6136	9.7199	8.7123	839	478	336	362	283	193	19	859664	863641	+	protein_coding	CFD	complement factor D [Source:HGNC Symbol%3BAcc:HGNC:2771]	K01334 CFD, ADIPSIN, ADN, DF, PFD; complement factor D	GO:0002576,platelet degranulation; GO:0004252,serine-type endopeptidase activity; GO:0005576,extracellular region; GO:0006508,proteolysis; GO:0006956,complement activation; GO:0006957,complement activation, alternative pathway; GO:0007219,Notch signaling pathway; GO:0008236,serine-type peptidase activity; GO:0031093,platelet alpha granule lumen; GO:0034774,secretory granule lumen; GO:0043312,neut…	--	-1.34351	1.93124e-05	0.000568777	down
ENSG00000095906	28.6637	20.5984	13.1293	11.0101	7.7415	9.2679	2440	1731	1072	1195	920	838	16	1782932	1789186	+	protein_coding	NUBP2	nucleotide binding protein 2 [Source:HGNC Symbol%3BAcc:HGNC:8042]	--	GO:0000166,nucleotide binding; GO:0005515,protein binding; GO:0005524,ATP binding; GO:0005634,nucleus; GO:0005814,centriole; GO:0005829,cytosol; GO:0005929,cilium; GO:0016226,iron-sulfur cluster assembly; GO:0030030,cell projection organization; GO:0031616,spindle pole centrosome; GO:0046872,metal ion binding; GO:0051536,iron-sulfur cluster binding; GO:0051539,4 iron, 4 sulfur cluster binding	--	-1.17358	1.9592e-05	0.000573296	down
ENSG00000176022	31.4294	24.3237	18.7921	14.7219	10.507	11.898	1517	1159	870	906	708	610	1	1232237	1235041	+	protein_coding	B3GALT6	beta-1%2C3-galactosyltransferase 6 [Source:HGNC Symbol%3BAcc:HGNC:17978]	K00734 B3GALT6, ALGAZ, EDSP2, EDSSPD2, SEMDJL1, beta3GalT6; beta-1,3-galactosyltransferase 6	GO:0000139,Golgi membrane; GO:0005794,Golgi apparatus; GO:0005797,Golgi medial cisterna; GO:0006024,glycosaminoglycan biosynthetic process; GO:0006486,protein glycosylation; GO:0008499,UDP-galactose:beta-N-acetylglucosamine beta-1,3-galactosyltransferase activity; GO:0015012,heparan sulfate proteoglycan biosynthetic process; GO:0016020,membrane; GO:0016021,integral component of membrane; GO:00182…	--	-1.01899	1.97347e-05	0.000576238	down
ENSG00000090238	1.5163	0.8513	1.9047	0.3296	0.4711	0.5848	83	46	100	23	36	34	16	30092314	30096915	-	protein_coding	YPEL3	yippee like 3 [Source:HGNC Symbol%3BAcc:HGNC:18327]	--	GO:0005730,nucleolus; GO:0046872,metal ion binding; GO:2000774,positive regulation of cellular senescence	--	-1.6223	1.99299e-05	0.000579455	down
ENSG00000187689	4.7229	4.5507	1.3211	0.9938	0.8251	0.6507	82	78	22	22	20	12	4	70518569	70532743	+	protein_coding	AMTN	amelotin [Source:HGNC Symbol%3BAcc:HGNC:33188]	--	GO:0003674,molecular_function; GO:0005515,protein binding; GO:0005604,basement membrane; GO:0005788,endoplasmic reticulum lumen; GO:0005911,cell-cell junction; GO:0007155,cell adhesion; GO:0031012,extracellular matrix; GO:0031214,biomineral tissue development; GO:0042475,odontogenesis of dentin-containing tooth; GO:0043687,post-translational protein modification; GO:0044267,cellular protein metab…	--	-2.10926	2.0011e-05	0.000580575	down
ENSG00000173511	30.4732	21.2761	16.5772	12.6326	8.1141	10.9145	1033	712	539	546	384	393	11	64234584	64239264	+	protein_coding	VEGFB	vascular endothelial growth factor B [Source:HGNC Symbol%3BAcc:HGNC:12681]	K16858 VEGFB, VEGFL, VRF; vascular endothelial growth factor B	GO:0001666,response to hypoxia; GO:0001934,positive regulation of protein phosphorylation; GO:0001938,positive regulation of endothelial cell proliferation; GO:0002040,sprouting angiogenesis; GO:0002576,platelet degranulation; GO:0005172,vascular endothelial growth factor receptor binding; GO:0005515,protein binding; GO:0005576,extracellular region; GO:0005615,extracellular space; GO:0006493,prot…	--	-1.1256	2.02992e-05	0.00058712	down
ENSG00000121680	10.7605	7.3317	7.0643	4.5141	3.3506	4.3494	559	376	352	299	243	240	11	45909663	45918812	-	protein_coding	PEX16	peroxisomal biogenesis factor 16 [Source:HGNC Symbol%3BAcc:HGNC:8857]	K13335 PEX16, PBD8A, PBD8B; peroxisomal biogenesis factor 16	GO:0005515,protein binding; GO:0005777,peroxisome; GO:0005778,peroxisomal membrane; GO:0005779,integral component of peroxisomal membrane; GO:0005783,endoplasmic reticulum; GO:0005789,endoplasmic reticulum membrane; GO:0006625,protein targeting to peroxisome; GO:0007031,peroxisome organization; GO:0008022,protein C-terminus binding; GO:0016020,membrane; GO:0016557,peroxisome membrane biogenesis; …	--	-1.0546	2.03556e-05	0.00058712	down
ENSG00000128283	58.3889	47.1176	34.3493	27.6347	18.8306	23.1338	2552	2033	1440	1540	1149	1074	22	37560480	37569405	+	protein_coding	CDC42EP1	CDC42 effector protein 1 [Source:HGNC Symbol%3BAcc:HGNC:17014]	--	GO:0005515,protein binding; GO:0005737,cytoplasm; GO:0005856,cytoskeleton; GO:0005886,plasma membrane; GO:0005912,adherens junction; GO:0005925,focal adhesion; GO:0007266,Rho protein signal transduction; GO:0008360,regulation of cell shape; GO:0012505,endomembrane system; GO:0030838,positive regulation of actin filament polymerization; GO:0031274,positive regulation of pseudopodium assembly; GO:0…	--	-1.02071	2.1056e-05	0.000599516	down
ENSG00000114923	0.4694	0.3091	0.5995	0.1197	0.1429	0.1436	40	26	49	13	17	13	2	219627394	219641980	+	protein_coding	SLC4A3	solute carrier family 4 member 3 [Source:HGNC Symbol%3BAcc:HGNC:11029]	K13856 SLC4A3, AE3, CAE3/BAE3, SLC2C; solute carrier family 4 member 3	GO:0005452,inorganic anion exchanger activity; GO:0005515,protein binding; GO:0005886,plasma membrane; GO:0005887,integral component of plasma membrane; GO:0009897,external side of plasma membrane; GO:0015106,bicarbonate transmembrane transporter activity; GO:0015301,anion:anion antiporter activity; GO:0015698,inorganic anion transport; GO:0015701,bicarbonate transport; GO:0016020,membrane; GO:00…	--	-1.74925	2.10756e-05	0.000599516	down
ENSG00000003249	2.136	2.1637	2.2133	1.236	1.0169	0.748	164	164	163	121	109	61	16	90004871	90019890	-	protein_coding	DBNDD1	dysbindin domain containing 1 [Source:HGNC Symbol%3BAcc:HGNC:28455]	--	GO:0005737,cytoplasm; GO:0006469,negative regulation of protein kinase activity	--	-1.11317	2.10974e-05	0.000599516	down
ENSG00000165244	8.0071	8.542	16.2522	20.6201	21.7676	23.6385	508	535	989	1668	1928	1593	9	96385941	96418370	-	protein_coding	ZNF367	zinc finger protein 367 [Source:HGNC Symbol%3BAcc:HGNC:18320]	--	GO:0000978,RNA polymerase II proximal promoter sequence-specific DNA binding; GO:0000981,DNA-binding transcription factor activity, RNA polymerase II-specific; GO:0003700,DNA-binding transcription factor activity; GO:0005634,nucleus; GO:0005654,nucleoplasm; GO:0006357,regulation of transcription by RNA polymerase II; GO:0046872,metal ion binding	zf-C2H2	1.0236	2.14549e-05	0.000608231	up
ENSG00000197070	8.9088	6.446	6.0908	4.149	2.6909	3.5801	581	415	381	345	245	248	9	137605685	137615360	+	protein_coding	ARRDC1	arrestin domain containing 1 [Source:HGNC Symbol%3BAcc:HGNC:28633]	--	GO:0005515,protein binding; GO:0005737,cytoplasm; GO:0005886,plasma membrane; GO:0006511,ubiquitin-dependent protein catabolic process; GO:0006858,extracellular transport; GO:0015031,protein transport; GO:0016567,protein ubiquitination; GO:0031410,cytoplasmic vesicle; GO:0031625,ubiquitin protein ligase binding; GO:0042802,identical protein binding; GO:0045746,negative regulation of Notch signali…	--	-1.0526	2.19717e-05	0.000620302	down
ENSG00000196976	75.6283	48.2606	38.1151	30.7384	19.5635	22.0805	1235	778	597	640	446	383	X	154477769	154479257	-	protein_coding	LAGE3	L antigen family member 3 [Source:HGNC Symbol%3BAcc:HGNC:26058]	K15902 LAGE3, CVG5, DXS9879E, DXS9951E, ESO3, GAMOS2, ITBA2, Pcc1; L antigen family member 3	GO:0000408,EKC/KEOPS complex; GO:0005515,protein binding; GO:0005634,nucleus; GO:0005654,nucleoplasm; GO:0005737,cytoplasm; GO:0008033,tRNA processing; GO:0008150,biological_process; GO:0016604,nuclear body; GO:0045944,positive regulation of transcription by RNA polymerase II; GO:0070525,tRNA threonylcarbamoyladenosine metabolic process	--	-1.17912	2.29828e-05	0.000638277	down
ENSG00000164081	9.0012	5.9406	5.081	3.7262	2.5688	3.203	881	574	477	465	351	333	3	51662693	51704323	+	protein_coding	TEX264	testis expressed 264%2C ER-phagy receptor [Source:HGNC Symbol%3BAcc:HGNC:30247]	--	GO:0000421,autophagosome membrane; GO:0002576,platelet degranulation; GO:0005515,protein binding; GO:0005576,extracellular region; GO:0005634,nucleus; GO:0005657,replication fork; GO:0005789,endoplasmic reticulum membrane; GO:0005829,cytosol; GO:0016021,integral component of membrane; GO:0031093,platelet alpha granule lumen; GO:0038023,signaling receptor activity; GO:0061709,reticulophagy; GO:010…	--	-1.09088	2.31149e-05	0.000640639	down
ENSG00000197587	0.7568	0.7318	0.538	0.1619	0.2464	0.2915	66	63	45	18	30	27	1	46489836	46516216	+	protein_coding	DMBX1	diencephalon/mesencephalon homeobox 1 [Source:HGNC Symbol%3BAcc:HGNC:19026]	--	GO:0000122,negative regulation of transcription by RNA polymerase II; GO:0000785,chromatin; GO:0000977,RNA polymerase II regulatory region sequence-specific DNA binding; GO:0000981,DNA-binding transcription factor activity, RNA polymerase II-specific; GO:0001227,DNA-binding transcription repressor activity, RNA polymerase II-specific; GO:0003677,DNA binding; GO:0003700,DNA-binding transcription f…	Homeobox	-1.5449	2.33251e-05	0.000643849	down
ENSG00000103363	177.796	108.516	101.762	77.3329	54.1041	54.1696	3399	2048	1866	1885	1444	1100	16	2771414	2777280	-	protein_coding	ELOB	elongin B [Source:HGNC Symbol%3BAcc:HGNC:11619]	K03873 ELOB, SIII, TCEB2; elongin B	GO:0005515,protein binding; GO:0005654,nucleoplasm; GO:0005829,cytosol; GO:0006366,transcription by RNA polymerase II; GO:0006368,transcription elongation from RNA polymerase II promoter; GO:0016032,viral process; GO:0016567,protein ubiquitination; GO:0030891,VCB complex; GO:0031462,Cul2-RING ubiquitin ligase complex; GO:0031466,Cul5-RING ubiquitin ligase complex; GO:0031625,ubiquitin protein lig…	--	-1.07841	2.35146e-05	0.000646462	down
ENSG00000110717	31.9546	21.6834	19.2495	14.5918	9.7925	11.6971	2487	1666	1437	1448	1064	967	11	68030617	68036644	+	protein_coding	NDUFS8	NADH:ubiquinone oxidoreductase core subunit S8 [Source:HGNC Symbol%3BAcc:HGNC:7715]	K03941 NDUFS8, CI-23k, CI23KD, MC1DN2, TYKY; NADH:ubiquinone oxidoreductase core subunit S8	GO:0003954,NADH dehydrogenase activity; GO:0005515,protein binding; GO:0005739,mitochondrion; GO:0005747,mitochondrial respiratory chain complex I; GO:0005759,mitochondrial matrix; GO:0006120,mitochondrial electron transport, NADH to ubiquinone; GO:0006979,response to oxidative stress; GO:0008137,NADH dehydrogenase (ubiquinone) activity; GO:0009060,aerobic respiration; GO:0032981,mitochondrial re…	--	-1.02794	2.38877e-05	0.000654081	down
ENSG00000079462	37.2686	22.5267	22.8434	16.51	10.3848	11.5669	910	543	535	514	354	300	19	42297033	42303546	-	protein_coding	PAFAH1B3	platelet activating factor acetylhydrolase 1b catalytic subunit 3 [Source:HGNC Symbol%3BAcc:HGNC:8576]	K16795 PAFAH1B3, PAFAHG; platelet activating factor acetylhydrolase 1b catalytic subunit 3	GO:0003847,1-alkyl-2-acetylglycerophosphocholine esterase activity; GO:0005515,protein binding; GO:0005737,cytoplasm; GO:0005829,cytosol; GO:0006629,lipid metabolic process; GO:0007283,spermatogenesis; GO:0007399,nervous system development; GO:0007420,brain development; GO:0008247,1-alkyl-2-acetylglycerophosphocholine esterase complex; GO:0016020,membrane; GO:0016042,lipid catabolic process; GO:0…	--	-1.11608	2.43062e-05	0.000662464	down
ENSG00000161179	64.5089	45.5438	37.5827	30.4035	17.3961	21.5539	1947	1357	1088	1170	733	691	22	21628089	21630064	-	protein_coding	YDJC	YdjC chitooligosaccharide deacetylase homolog [Source:HGNC Symbol%3BAcc:HGNC:27158]	--	GO:0000287,magnesium ion binding; GO:0005975,carbohydrate metabolic process; GO:0019213,deacetylase activity	--	-1.1042	2.43396e-05	0.000662464	down
ENSG00000198947	1.342	1.9856	0.8395	2.882	3.3212	3.027	710	1037	426	1944	2453	1701	X	31097677	33339609	-	protein_coding	DMD	dystrophin [Source:HGNC Symbol%3BAcc:HGNC:2928]	K10366 DMD, BMD, CMD3B, DXS142, DXS164, DXS206, DXS230, DXS239, DXS268, DXS269, DXS270, DXS272, MRX85; dystrophin	GO:0002027,regulation of heart rate; GO:0002162,dystroglycan binding; GO:0003779,actin binding; GO:0005200,structural constituent of cytoskeleton; GO:0005515,protein binding; GO:0005829,cytosol; GO:0005856,cytoskeleton; GO:0007010,cytoskeleton organization; GO:0007517,muscle organ development; GO:0008270,zinc ion binding; GO:0008307,structural constituent of muscle; GO:0009986,cell surface; GO:00…	--	1.13572	2.51889e-05	0.000680379	up
ENSG00000162076	77.2252	46.3288	43.6073	32.7367	21.3736	24.1253	1778	1053	963	961	687	590	16	2883213	2899382	+	protein_coding	FLYWCH2	FLYWCH family member 2 [Source:HGNC Symbol%3BAcc:HGNC:25178]	--	GO:0003723,RNA binding; GO:0005575,cellular_component; GO:0008150,biological_process	--	-1.11011	2.51981e-05	0.000680379	down
ENSG00000179632	82.804	65.0351	45.8866	36.7465	23.787	33.2572	3441	2668	1829	1947	1380	1468	8	144104461	144107611	+	protein_coding	MAF1	MAF1 homolog%2C negative regulator of RNA polymerase III [Source:HGNC Symbol%3BAcc:HGNC:24966]	--	GO:0000994,RNA polymerase III core binding; GO:0001002,RNA polymerase III type 1 promoter sequence-specific DNA binding; GO:0001003,RNA polymerase III type 2 promoter sequence-specific DNA binding; GO:0001006,RNA polymerase III type 3 promoter sequence-specific DNA binding; GO:0005515,protein binding; GO:0005634,nucleus; GO:0005654,nucleoplasm; GO:0005730,nucleolus; GO:0005737,cytoplasm; GO:00058…	Others	-1.06188	2.55077e-05	0.000684691	down
ENSG00000141933	9.941	4.7683	3.8762	2.8409	1.3716	2.2834	623	295	233	227	120	152	19	507497	519654	+	protein_coding	TPGS1	tubulin polyglutamylase complex subunit 1 [Source:HGNC Symbol%3BAcc:HGNC:25058]	K16581 TPGS1, C19orf20, GTRGEO22, PGs1; tubulin polyglutamylase complex subunit 1	GO:0005737,cytoplasm; GO:0005813,centrosome; GO:0005874,microtubule; GO:0007268,chemical synaptic transmission; GO:0007275,multicellular organism development; GO:0007288,sperm axoneme assembly; GO:0008017,microtubule binding; GO:0018095,protein polyglutamylation; GO:0018215,protein phosphopantetheinylation; GO:0030424,axon; GO:0030425,dendrite; GO:0030534,adult behavior; GO:0031514,motile cilium;…	--	-1.54003	2.5633e-05	0.000686702	down
ENSG00000251493	7.5307	5.1815	3.3437	2.7064	1.7593	1.9492	371	252	158	170	121	102	5	73444827	73448777	-	protein_coding	FOXD1	forkhead box D1 [Source:HGNC Symbol%3BAcc:HGNC:3802]	K09397 FOXD1, FKHL8, FREAC-4, FREAC4; forkhead box D1	GO:0000785,chromatin; GO:0000978,RNA polymerase II proximal promoter sequence-specific DNA binding; GO:0000981,DNA-binding transcription factor activity, RNA polymerase II-specific; GO:0001228,DNA-binding transcription activator activity, RNA polymerase II-specific; GO:0003677,DNA binding; GO:0003700,DNA-binding transcription factor activity; GO:0005634,nucleus; GO:0006357,regulation of transcrip…	Fork_head	-1.34135	2.57312e-05	0.000686978	down
ENSG00000123358	3.0272	3.365	35.9294	2.0181	1.6434	1.9575	380	417	4326	323	288	261	12	52022832	52059507	+	protein_coding	NR4A1	nuclear receptor subfamily 4 group A member 1 [Source:HGNC Symbol%3BAcc:HGNC:7980]	K04465 NR4A1, GFRP1, HMR, N10, NAK-1, NGFIB, NP10, NUR77, TR3; nuclear receptor subfamily 4 group A member 1	GO:0000785,chromatin; GO:0000978,RNA polymerase II proximal promoter sequence-specific DNA binding; GO:0000981,DNA-binding transcription factor activity, RNA polymerase II-specific; GO:0001228,DNA-binding transcription activator activity, RNA polymerase II-specific; GO:0001938,positive regulation of endothelial cell proliferation; GO:0002042,cell migration involved in sprouting angiogenesis; GO:0…	NGFIB-like	-2.86081	2.5744e-05	0.000686978	down
ENSG00000180096	0.7993	0.3211	0.7615	0.1729	0.1579	0.1946	58	23	53	16	16	15	16	30378133	30395991	-	protein_coding	SEPTIN1	septin 1 [Source:HGNC Symbol%3BAcc:HGNC:2879]	K13737 SEPTIN1, DIFF6, LARP, PNUTL3, SEP1, SEPT1; septin 1	GO:0003924,GTPase activity; GO:0005515,protein binding; GO:0005525,GTP binding; GO:0005815,microtubule organizing center; GO:0005940,septin ring; GO:0008021,synaptic vesicle; GO:0015630,microtubule cytoskeleton; GO:0017157,regulation of exocytosis; GO:0030496,midbody; GO:0031105,septin complex; GO:0032153,cell division site; GO:0034613,cellular protein localization; GO:0042802,identical protein b…	--	-1.83842	2.58484e-05	0.000687072	down
ENSG00000181450	0.6258	0.9046	1.0194	1.3395	2.2039	1.9025	96	137	150	262	472	310	1	227563543	227677443	+	protein_coding	ZNF678	zinc finger protein 678 [Source:HGNC Symbol%3BAcc:HGNC:28652]	--	GO:0000978,RNA polymerase II proximal promoter sequence-specific DNA binding; GO:0000981,DNA-binding transcription factor activity, RNA polymerase II-specific; GO:0005634,nucleus; GO:0006355,regulation of transcription, DNA-templated; GO:0006357,regulation of transcription by RNA polymerase II; GO:0046872,metal ion binding	zf-C2H2	1.10155	2.61691e-05	0.000692896	up
ENSG00000196081	0.297	0.4956	0.4918	0.8908	1.2641	1.4311	17	28	27	65	101	87	19	23221599	23250394	-	protein_coding	ZNF724	zinc finger protein 724 [Source:HGNC Symbol%3BAcc:HGNC:32460]	--	GO:0000978,RNA polymerase II proximal promoter sequence-specific DNA binding; GO:0000981,DNA-binding transcription factor activity, RNA polymerase II-specific; GO:0005634,nucleus; GO:0006355,regulation of transcription, DNA-templated; GO:0006357,regulation of transcription by RNA polymerase II; GO:0046872,metal ion binding	zf-C2H2	1.47959	2.64336e-05	0.000697193	up
ENSG00000143434	1.6007	1.0945	1.7105	0.6983	0.6091	0.6875	160	108	164	89	85	73	1	151131685	151146664	-	protein_coding	SEMA6C	semaphorin 6C [Source:HGNC Symbol%3BAcc:HGNC:10740]	K06842 SEMA6C, SEMAY, m-SemaY, m-SemaY2; semaphorin 6C	GO:0001755,neural crest cell migration; GO:0005615,extracellular space; GO:0005887,integral component of plasma membrane; GO:0007411,axon guidance; GO:0030215,semaphorin receptor binding; GO:0030335,positive regulation of cell migration; GO:0045499,chemorepellent activity; GO:0048843,negative regulation of axon extension involved in axon guidance; GO:0050919,negative chemotaxis; GO:0071526,semaph…	--	-1.14292	2.67246e-05	0.000703507	down
ENSG00000167994	4.2252	3.745	5.4873	2.6568	1.735	2.0918	232	203	289	186	133	122	11	61897301	61920269	-	protein_coding	RAB3IL1	RAB3A interacting protein like 1 [Source:HGNC Symbol%3BAcc:HGNC:9780]	K16779 RAB3IL1, GRAB; RAB3A interacting protein like 1	GO:0005085,guanyl-nucleotide exchange factor activity; GO:0005515,protein binding; GO:0005829,cytosol; GO:0006887,exocytosis; GO:0015031,protein transport; GO:0042802,identical protein binding; GO:0050790,regulation of catalytic activity; GO:0070319,Golgi to plasma membrane transport vesicle	--	-1.04977	2.68995e-05	0.00070407	down
ENSG00000172009	51.5206	37.91	29.6369	23.2718	15.9362	20.1712	6579	4779	3630	3789	2841	2736	19	2785503	2815807	+	protein_coding	THOP1	thimet oligopeptidase 1 [Source:HGNC Symbol%3BAcc:HGNC:11793]	K01392 THOP1, EP24.15, MEPD_HUMAN, MP78, TOP; thimet oligopeptidase 1	GO:0000209,protein polyubiquitination; GO:0004222,metalloendopeptidase activity; GO:0005515,protein binding; GO:0005758,mitochondrial intermembrane space; GO:0005829,cytosol; GO:0006508,proteolysis; GO:0006518,peptide metabolic process; GO:0042277,peptide binding; GO:0046872,metal ion binding	--	-1.01828	2.69009e-05	0.00070407	down
ENSG00000160999	4.3635	3.457	2.5669	1.8736	0.9778	1.0327	179	140	101	98	56	45	7	102285091	102321711	+	protein_coding	SH2B2	SH2B adaptor protein 2 [Source:HGNC Symbol%3BAcc:HGNC:17381]	K07193 SH2B2, APS; SH2B adaptor protein 2	GO:0005068,transmembrane receptor protein tyrosine kinase adaptor activity; GO:0005515,protein binding; GO:0005737,cytoplasm; GO:0005829,cytosol; GO:0005886,plasma membrane; GO:0007596,blood coagulation; GO:0008286,insulin receptor signaling pathway; GO:0035556,intracellular signal transduction; GO:0035591,signaling adaptor activity; GO:0042169,SH2 domain binding; GO:0050851,antigen receptor-medi…	--	-1.42888	2.70055e-05	0.000704104	down
ENSG00000182685	2.8457	1.5544	1.7743	0.744	0.7994	0.6566	102	55	61	34	40	25	16	2209253	2211950	-	protein_coding	BRICD5	BRICHOS domain containing 5 [Source:HGNC Symbol%3BAcc:HGNC:28309]	--	GO:0005515,protein binding; GO:0005615,extracellular space; GO:0016021,integral component of membrane; GO:0042127,regulation of cell proliferation	--	-1.49184	2.70857e-05	0.000704849	down
ENSG00000100258	43.3251	30.8073	26.4691	20.3582	13.2555	16.6187	2285	1604	1339	1369	976	931	22	50502949	50507702	-	protein_coding	LMF2	lipase maturation factor 2 [Source:HGNC Symbol%3BAcc:HGNC:25096]	--	GO:0005515,protein binding; GO:0005789,endoplasmic reticulum membrane; GO:0016020,membrane; GO:0016021,integral component of membrane; GO:0051604,protein maturation	--	-1.01527	2.75312e-05	0.000715078	down
ENSG00000244486	0.3417	0.1648	0.3732	0.1021	0	0.0153	21	10	22	8	0	1	22	20424584	20437826	-	protein_coding	SCARF2	scavenger receptor class F member 2 [Source:HGNC Symbol%3BAcc:HGNC:19869]	K24319 SCARF2, NSR1, SREC-II, SREC2, SRECRP-1, VDEGS; scavenger receptor class F member 2	GO:0005044,scavenger receptor activity; GO:0005515,protein binding; GO:0005925,focal adhesion; GO:0006897,endocytosis; GO:0007157,heterophilic cell-cell adhesion via plasma membrane cell adhesion molecules; GO:0016021,integral component of membrane	--	-2.84255	2.76464e-05	0.000716704	down
ENSG00000213722	8.2388	5.3811	5.564	2.9705	2.343	3.5425	335	216	217	154	133	153	6	31727038	31730617	-	protein_coding	DDAH2	dimethylarginine dimethylaminohydrolase 2 [Source:HGNC Symbol%3BAcc:HGNC:2716]	K01482 DDAH2, DDAH, DDAHII, G6a, HEL-S-277, NG30; dimethylarginine dimethylaminohydrolase 2	GO:0000052,citrulline metabolic process; GO:0003824,catalytic activity; GO:0005515,protein binding; GO:0005739,mitochondrion; GO:0005829,cytosol; GO:0006525,arginine metabolic process; GO:0006527,arginine catabolic process; GO:0006809,nitric oxide biosynthetic process; GO:0007263,nitric oxide mediated signal transduction; GO:0016403,dimethylargininase activity; GO:0016597,amino acid binding; GO:0…	--	-1.12874	2.78977e-05	0.000721847	down
ENSG00000167900	137.112	98.7834	71.2282	58.0055	43.3419	49.1068	4353	3096	2169	2348	1921	1656	17	78174091	78187233	-	protein_coding	TK1	thymidine kinase 1 [Source:HGNC Symbol%3BAcc:HGNC:11830]	K00857 TK1, TK2; thymidine kinase 1	GO:0004797,thymidine kinase activity; GO:0005515,protein binding; GO:0005524,ATP binding; GO:0005829,cytosol; GO:0006139,nucleobase-containing compound metabolic process; GO:0008270,zinc ion binding; GO:0009157,deoxyribonucleoside monophosphate biosynthetic process; GO:0016310,phosphorylation; GO:0042802,identical protein binding; GO:0043097,pyrimidine nucleoside salvage; GO:0046104,thymidine met…	--	-1.04579	2.89833e-05	0.000745	down
ENSG00000125378	1.9709	2.1296	1.7221	1.0158	0.6319	0.8306	105	112	88	69	47	47	14	53949736	53958761	-	protein_coding	BMP4	bone morphogenetic protein 4 [Source:HGNC Symbol%3BAcc:HGNC:1071]	K04662 BMP4, BMP2B, BMP2B1, MCOPS6, OFC11, ZYME; bone morphogenetic protein 4	GO:0000122,negative regulation of transcription by RNA polymerase II; GO:0000186,activation of MAPKK activity; GO:0001649,osteoblast differentiation; GO:0001657,ureteric bud development; GO:0001658,branching involved in ureteric bud morphogenesis; GO:0001822,kidney development; GO:0001823,mesonephros development; GO:0001843,neural tube closure; GO:0001934,positive regulation of protein phosphoryl…	--	-1.23846	2.9057e-05	0.000745	down
ENSG00000277972	25.9259	17.7661	15.2345	11.4314	8.3308	9.6684	1391	941	784	782	624	551	17	38730341	38735605	+	protein_coding	CISD3	CDGSH iron sulfur domain 3 [Source:HGNC Symbol%3BAcc:HGNC:27578]	K23886 CISD3, MiNT, Miner2; CDGSH iron sulfur domain 3	GO:0005739,mitochondrion; GO:0046872,metal ion binding; GO:0051537,2 iron, 2 sulfur cluster binding; GO:0106034,protein maturation by [2Fe-2S] cluster transfer	--	-1.01548	2.90654e-05	0.000745	down
ENSG00000162062	12.3248	8.5987	8.5096	6.0335	4.1803	4.3031	604	416	400	377	286	224	16	2460086	2464963	+	protein_coding	TEDC2	tubulin epsilon and delta complex 2 [Source:HGNC Symbol%3BAcc:HGNC:25849]	--	GO:0005515,protein binding; GO:0005737,cytoplasm; GO:0005814,centriole; GO:0005929,cilium; GO:0045880,positive regulation of smoothened signaling pathway	--	-1.02916	2.92155e-05	0.000745	down
ENSG00000212123	7.805	5.4684	4.984	3.1627	1.6073	2.6942	240	166	147	124	69	88	19	5782960	5784746	-	protein_coding	PRR22	proline rich 22 [Source:HGNC Symbol%3BAcc:HGNC:28354]	--	--	--	-1.30463	2.92843e-05	0.000745	down
ENSG00000176845	39.9148	26.318	11.6215	10.6088	6.8636	10.5548	1862	1212	520	631	447	523	17	83079609	83095122	+	protein_coding	METRNL	meteorin like%2C glial cell differentiation regulator [Source:HGNC Symbol%3BAcc:HGNC:27584]	--	GO:0003674,molecular_function; GO:0005179,hormone activity; GO:0005615,extracellular space; GO:0007165,signal transduction; GO:0009409,response to cold; GO:0014850,response to muscle activity; GO:0045444,fat cell differentiation; GO:0050728,negative regulation of inflammatory response; GO:0050873,brown fat cell differentiation; GO:0070062,extracellular exosome; GO:0090336,positive regulation of b…	--	-1.50056	2.94471e-05	0.000747747	down
ENSG00000164442	29.9528	26.896	85.5517	19.1885	15.868	18.0379	1321	1171	3619	1079	977	845	6	139371807	139374648	-	protein_coding	CITED2	Cbp/p300 interacting transactivator with Glu/Asp rich carboxy-terminal domain 2 [Source:HGNC Symbol%3BAcc:HGNC:1987]	K21361 CITED2, ASD8, MRG-1, MRG1, P35SRJ, VSD2; Cbp/p300 interacting transactivator with Glu/Asp rich carboxy-terminal domain 2	GO:0000122,negative regulation of transcription by RNA polymerase II; GO:0000785,chromatin; GO:0001666,response to hypoxia; GO:0001889,liver development; GO:0003151,outflow tract morphogenesis; GO:0003156,regulation of animal organ formation; GO:0003682,chromatin binding; GO:0003713,transcription coactivator activity; GO:0003714,transcription corepressor activity; GO:0005515,protein binding; GO:0…	--	-1.39867	2.95716e-05	0.000749513	down
ENSG00000126756	53.9765	33.6255	32.4512	21.7439	18.0802	20.5168	1174	722	677	603	549	474	X	47651796	47659180	-	protein_coding	UXT	ubiquitously expressed prefoldin like chaperone [Source:HGNC Symbol%3BAcc:HGNC:12641]	--	GO:0000122,negative regulation of transcription by RNA polymerase II; GO:0000226,microtubule cytoskeleton organization; GO:0000785,chromatin; GO:0000922,spindle pole; GO:0000930,gamma-tubulin complex; GO:0003682,chromatin binding; GO:0003712,transcription coregulator activity; GO:0003714,transcription corepressor activity; GO:0005515,protein binding; GO:0005634,nucleus; GO:0005654,nucleoplasm; GO…	--	-1.0059	2.96848e-05	0.000750986	down
ENSG00000198598	8.5843	5.9736	5.0881	3.6454	2.4658	3.1998	591	406	336	320	237	234	12	131828393	131851783	+	protein_coding	MMP17	matrix metallopeptidase 17 [Source:HGNC Symbol%3BAcc:HGNC:7163]	K07997 MMP17, MMP-17, MT4-MMP, MT4MMP, MTMMP4; matrix metallopeptidase 17	GO:0004222,metalloendopeptidase activity; GO:0005886,plasma membrane; GO:0006508,proteolysis; GO:0008047,enzyme activator activity; GO:0008270,zinc ion binding; GO:0030198,extracellular matrix organization; GO:0030574,collagen catabolic process; GO:0031012,extracellular matrix; GO:0031225,anchored component of membrane; GO:0050790,regulation of catalytic activity; GO:0070006,metalloaminopeptidase…	--	-1.09131	3.02356e-05	0.000762689	down
ENSG00000103202	12.0351	8.8663	8.4311	6.0441	3.4756	4.8516	759	552	510	486	306	325	16	396725	410367	+	protein_coding	NME4	NME/NM23 nucleoside diphosphate kinase 4 [Source:HGNC Symbol%3BAcc:HGNC:7852]	K00940 NME4, NDPK-D, NM23H4, nm23-H4; NME/NM23 nucleoside diphosphate kinase 4	GO:0004550,nucleoside diphosphate kinase activity; GO:0005515,protein binding; GO:0005524,ATP binding; GO:0005739,mitochondrion; GO:0005743,mitochondrial inner membrane; GO:0005758,mitochondrial intermembrane space; GO:0005759,mitochondrial matrix; GO:0006165,nucleoside diphosphate phosphorylation; GO:0006183,GTP biosynthetic process; GO:0006228,UTP biosynthetic process; GO:0006241,CTP biosynthet…	--	-1.04012	3.02754e-05	0.000762689	down
ENSG00000197779	0.6493	1.0614	1.2975	1.8596	2.1564	2.0284	132	213	253	482	612	438	X	47836902	48002561	+	protein_coding	ZNF81	zinc finger protein 81 [Source:HGNC Symbol%3BAcc:HGNC:13156]	K09228 ZNF81, HFZ20, MRX45, dJ54B20.6; zinc finger protein 81	GO:0000978,RNA polymerase II proximal promoter sequence-specific DNA binding; GO:0000981,DNA-binding transcription factor activity, RNA polymerase II-specific; GO:0005634,nucleus; GO:0006357,regulation of transcription by RNA polymerase II; GO:0046872,metal ion binding	zf-C2H2	1.01726	3.03898e-05	0.00076316	up
ENSG00000176978	42.9219	25.3364	21.0331	15.2254	11.0003	14.9812	2085	1215	980	943	746	773	9	137110546	137115177	-	protein_coding	DPP7	dipeptidyl peptidase 7 [Source:HGNC Symbol%3BAcc:HGNC:14892]	K01276 DPP7, DPP2, DPPII, QPP; dipeptidyl peptidase 7	GO:0004177,aminopeptidase activity; GO:0005576,extracellular region; GO:0005794,Golgi apparatus; GO:0005829,cytosol; GO:0006508,proteolysis; GO:0008236,serine-type peptidase activity; GO:0008239,dipeptidyl-peptidase activity; GO:0031982,vesicle; GO:0035578,azurophil granule lumen; GO:0043231,intracellular membrane-bounded organelle; GO:0043312,neutrophil degranulation; GO:0070062,extracellular ex…	--	-1.13388	3.08483e-05	0.000767605	down
ENSG00000179588	3.8007	2.6176	2.4581	1.509	1.2633	1.5538	403	274	250	204	187	175	16	88453280	88537031	+	protein_coding	ZFPM1	zinc finger protein%2C FOG family member 1 [Source:HGNC Symbol%3BAcc:HGNC:19762]	K17441 ZFPM1, FOG, FOG1, ZC2HC11A, ZNF408, ZNF89A; zinc finger protein, FOG family member 1	GO:0000122,negative regulation of transcription by RNA polymerase II; GO:0000785,chromatin; GO:0000978,RNA polymerase II proximal promoter sequence-specific DNA binding; GO:0000981,DNA-binding transcription factor activity, RNA polymerase II-specific; GO:0001085,RNA polymerase II transcription factor binding; GO:0001102,RNA polymerase II activating transcription factor binding; GO:0002295,T-helpe…	zf-C2H2	-1.04932	3.15632e-05	0.000781118	down
ENSG00000149289	0.7738	1.4462	1.1757	1.9713	2.505	2.4453	129	238	188	419	583	433	11	110093392	110171841	+	protein_coding	ZC3H12C	zinc finger CCCH-type containing 12C [Source:HGNC Symbol%3BAcc:HGNC:29362]	K18668 ZC3H12C, MCPIP3; zinc finger CCCH-type containing 12C	GO:0003674,molecular_function; GO:0003729,mRNA binding; GO:0004521,endoribonuclease activity; GO:0005515,protein binding; GO:0005575,cellular_component; GO:0005634,nucleus; GO:0008150,biological_process; GO:0036464,cytoplasmic ribonucleoprotein granule; GO:0046872,metal ion binding; GO:0090502,RNA phosphodiester bond hydrolysis, endonucleolytic	--	1.03085	3.18252e-05	0.000786175	up
ENSG00000136942	457.419	264.81	228.025	183	102.481	135.299	12082	6905	5777	6163	3779	3796	9	124857880	124861981	-	protein_coding	RPL35	ribosomal protein L35 [Source:HGNC Symbol%3BAcc:HGNC:10344]	K02918 RPL35, DBA19, L35; ribosomal protein L35	GO:0000184,nuclear-transcribed mRNA catabolic process, nonsense-mediated decay; GO:0000463,maturation of LSU-rRNA from tricistronic rRNA transcript (SSU-rRNA, 5.8S rRNA, LSU-rRNA); GO:0003723,RNA binding; GO:0003729,mRNA binding; GO:0003735,structural constituent of ribosome; GO:0005730,nucleolus; GO:0005829,cytosol; GO:0006412,translation; GO:0006413,translational initiation; GO:0006614,SRP-depe…	--	-1.19311	3.19031e-05	0.000786673	down
ENSG00000115461	0.3236	0.3369	1.6867	0.1692	0.0644	0.1608	36	37	180	24	10	19	2	216672105	216695549	-	protein_coding	IGFBP5	insulin like growth factor binding protein 5 [Source:HGNC Symbol%3BAcc:HGNC:5474]	K23577 IGFBP5, IBP5; insulin like growth factor binding protein 5	GO:0001558,regulation of cell growth; GO:0001649,osteoblast differentiation; GO:0001968,fibronectin binding; GO:0005515,protein binding; GO:0005576,extracellular region; GO:0005615,extracellular space; GO:0005788,endoplasmic reticulum lumen; GO:0007165,signal transduction; GO:0007565,female pregnancy; GO:0007568,aging; GO:0014912,negative regulation of smooth muscle cell migration; GO:0016942,ins…	--	-2.53692	3.20637e-05	0.00078918	down
ENSG00000105677	41.1656	26.4249	25.4993	18.6622	13.0693	14.6787	1365	865	811	789	605	517	19	35545600	35547526	+	protein_coding	TMEM147	transmembrane protein 147 [Source:HGNC Symbol%3BAcc:HGNC:30414]	--	GO:0005515,protein binding; GO:0005789,endoplasmic reticulum membrane; GO:0005886,plasma membrane; GO:0016021,integral component of membrane; GO:0032991,protein-containing complex	--	-1.01687	3.21205e-05	0.00078918	down
ENSG00000141577	11.7372	8.4458	8.6162	5.5739	3.4217	5.4077	801	569	564	485	326	392	17	81189593	81222999	-	protein_coding	CEP131	centrosomal protein 131 [Source:HGNC Symbol%3BAcc:HGNC:29511]	K16540 CEP131, AZ1, AZI1, ZA1; centrosomal protein 131	GO:0000086,G2/M transition of mitotic cell cycle; GO:0001669,acrosomal vesicle; GO:0002177,manchette; GO:0005515,protein binding; GO:0005813,centrosome; GO:0005829,cytosol; GO:0007275,multicellular organism development; GO:0007288,sperm axoneme assembly; GO:0008284,positive regulation of cell proliferation; GO:0010389,regulation of G2/M transition of mitotic cell cycle; GO:0010824,regulation of c…	--	-1.01019	3.25452e-05	0.000795964	down
ENSG00000172292	0.509	1.4436	1.3266	2.3219	2.874	2.7551	60	168	150	349	473	345	2	168456249	168775134	+	protein_coding	CERS6	ceramide synthase 6 [Source:HGNC Symbol%3BAcc:HGNC:23826]	K23727 CERS6, CERS5, LASS6; ceramide synthase 6	GO:0003677,DNA binding; GO:0005515,protein binding; GO:0005783,endoplasmic reticulum; GO:0005789,endoplasmic reticulum membrane; GO:0006954,inflammatory response; GO:0016020,membrane; GO:0016021,integral component of membrane; GO:0016410,N-acyltransferase activity; GO:0030148,sphingolipid biosynthetic process; GO:0046513,ceramide biosynthetic process; GO:0050291,sphingosine N-acyltransferase acti…	--	1.289	3.26297e-05	0.000795964	up
ENSG00000170382	0.9301	0.8697	1.0975	0.513	0.3514	0.3753	91	84	103	64	48	39	1	204617170	204685738	-	protein_coding	LRRN2	leucine rich repeat neuronal 2 [Source:HGNC Symbol%3BAcc:HGNC:16914]	K24492 LRRN2, FIGLER7, GAC1, LRANK1, LRRN5; leucine rich repeat neuronal 2	GO:0005615,extracellular space; GO:0007155,cell adhesion; GO:0007165,signal transduction; GO:0016021,integral component of membrane; GO:0031012,extracellular matrix; GO:0038023,signaling receptor activity	--	-1.22032	3.26588e-05	0.000795964	down
ENSG00000132563	0.4837	0.2903	0.5977	0.1124	0.077	0.1349	27	16	32	8	6	8	5	138439057	138446969	+	protein_coding	REEP2	receptor accessory protein 2 [Source:HGNC Symbol%3BAcc:HGNC:17975]	K17338 REEP2, C5orf19, SGC32445, SPG72, Yip2d; receptor accessory protein 2	GO:0005515,protein binding; GO:0005783,endoplasmic reticulum; GO:0005789,endoplasmic reticulum membrane; GO:0005881,cytoplasmic microtubule; GO:0005887,integral component of plasma membrane; GO:0008017,microtubule binding; GO:0016020,membrane; GO:0031883,taste receptor binding; GO:0032386,regulation of intracellular transport; GO:0032596,protein transport into membrane raft; GO:0050913,sensory pe…	--	-2.07634	3.26884e-05	0.000795964	down
ENSG00000125740	0.3244	0.3074	33.3547	0.3119	0.2774	0.2857	31	29	3057	38	37	29	19	45467995	45475179	+	protein_coding	FOSB	FosB proto-oncogene%2C AP-1 transcription factor subunit [Source:HGNC Symbol%3BAcc:HGNC:3797]	K09029 FOSB, AP-1, G0S3, GOS3, GOSB; FosB proto-oncogene, AP-1 transcription factor subunit	GO:0000122,negative regulation of transcription by RNA polymerase II; GO:0000785,chromatin; GO:0000978,RNA polymerase II proximal promoter sequence-specific DNA binding; GO:0000981,DNA-binding transcription factor activity, RNA polymerase II-specific; GO:0001228,DNA-binding transcription activator activity, RNA polymerase II-specific; GO:0003677,DNA binding; GO:0005515,protein binding; GO:0005634…	TF_bZIP	-5.2079	3.35533e-05	0.000814115	down
ENSG00000188779	0.4384	0.3135	0.5646	0.1214	0.0739	0.1699	34	24	42	12	8	14	15	67819704	67834582	+	protein_coding	SKOR1	SKI family transcriptional corepressor 1 [Source:HGNC Symbol%3BAcc:HGNC:21326]	--	GO:0000122,negative regulation of transcription by RNA polymerase II; GO:0000978,RNA polymerase II proximal promoter sequence-specific DNA binding; GO:0000981,DNA-binding transcription factor activity, RNA polymerase II-specific; GO:0005634,nucleus; GO:0005667,transcription factor complex; GO:0006355,regulation of transcription, DNA-templated; GO:0030425,dendrite; GO:0030514,negative regulation o…	--	-1.85988	3.36854e-05	0.000814423	down
ENSG00000178718	92.983	69.7667	52.5613	42.9664	28.5292	35.6379	3768	2791	2043	2220	1614	1534	15	74954418	74956772	-	protein_coding	RPP25	ribonuclease P and MRP subunit p25 [Source:HGNC Symbol%3BAcc:HGNC:30361]	K14525 RPP25; ribonuclease P and MRP subunit p25	GO:0000172,ribonuclease MRP complex; GO:0001682,tRNA 5'-leader removal; GO:0003723,RNA binding; GO:0004526,ribonuclease P activity; GO:0005515,protein binding; GO:0005654,nucleoplasm; GO:0005730,nucleolus; GO:0006364,rRNA processing; GO:0030681,multimeric ribonuclease P complex; GO:0033204,ribonuclease P RNA binding; GO:0034451,centriolar satellite; GO:0090502,RNA phosphodiester bond hydrolysis, …	--	-1.02183	3.43348e-05	0.000825731	down
ENSG00000130881	1.8045	1.4425	1.768	1.0146	0.5451	0.4912	166	131	156	119	70	48	19	33177603	33208864	+	protein_coding	LRP3	LDL receptor related protein 3 [Source:HGNC Symbol%3BAcc:HGNC:6695]	K20050 LRP3; LDL receptor related protein 3	GO:0005905,clathrin-coated pit; GO:0006898,receptor-mediated endocytosis; GO:0010628,positive regulation of gene expression; GO:0010629,negative regulation of gene expression; GO:0016021,integral component of membrane; GO:0045599,negative regulation of fat cell differentiation; GO:0045669,positive regulation of osteoblast differentiation; GO:0150104,NA	--	-1.28769	3.47874e-05	0.000835142	down
ENSG00000128923	1.6413	3.0138	3.4287	4.4451	6.3405	5.7235	267	484	535	922	1440	989	15	58771192	58861900	+	protein_coding	MINDY2	MINDY lysine 48 deubiquitinase 2 [Source:HGNC Symbol%3BAcc:HGNC:26954]	K01309 MINDY2, FAM63B; MINDY lysine 48 deubiquitinase 2	GO:0004843,thiol-dependent ubiquitin-specific protease activity; GO:0005654,nucleoplasm; GO:0005829,cytosol; GO:0008150,biological_process; GO:0016807,cysteine-type carboxypeptidase activity; GO:0018215,protein phosphopantetheinylation; GO:0036435,K48-linked polyubiquitin modification-dependent protein binding; GO:0070530,K63-linked polyubiquitin modification-dependent protein binding; GO:0071108…	--	1.04157	3.60968e-05	0.000860517	up
ENSG00000173272	20.7	12.0109	8.0576	6.745	4.1955	5.7966	1449	830	541	602	410	431	2	131464900	131492743	-	protein_coding	MZT2A	mitotic spindle organizing protein 2A [Source:HGNC Symbol%3BAcc:HGNC:33187]	K16574 MZT2A, FAM128A, MOZART2A; mitotic spindle organizing protein 2A	GO:0005515,protein binding; GO:0005654,nucleoplasm; GO:0005813,centrosome; GO:0005819,spindle; GO:0005829,cytosol; GO:0008274,gamma-tubulin ring complex	--	-1.30686	3.71662e-05	0.000879858	down
ENSG00000126254	60.2482	40.295	29.4702	24.0706	17.1906	20.3617	2287	1510	1073	1165	911	821	19	35629030	35637686	+	protein_coding	RBM42	RNA binding motif protein 42 [Source:HGNC Symbol%3BAcc:HGNC:28117]	--	GO:0003723,RNA binding; GO:0005515,protein binding; GO:0005634,nucleus; GO:0005737,cytoplasm; GO:0048025,negative regulation of mRNA splicing, via spliceosome; GO:1990904,ribonucleoprotein complex	--	-1.09474	3.73508e-05	0.000881649	down
ENSG00000167543	11.0506	6.3248	6.735	4.8272	2.5778	3.412	869	491	508	484	283	285	17	29566052	29573157	+	protein_coding	TP53I13	tumor protein p53 inducible protein 13 [Source:HGNC Symbol%3BAcc:HGNC:25102]	--	GO:0003674,molecular_function; GO:0005515,protein binding; GO:0005737,cytoplasm; GO:0005886,plasma membrane; GO:0009411,response to UV; GO:0014070,response to organic cyclic compound; GO:0016021,integral component of membrane; GO:0042493,response to drug; GO:0045786,negative regulation of cell cycle	--	-1.16982	3.86954e-05	0.00090506	down
ENSG00000127554	6.1751	4.0538	3.118	2.3287	1.5412	1.6812	287	186	139	138	100	83	16	1984193	1987749	+	protein_coding	GFER	growth factor%2C augmenter of liver regeneration [Source:HGNC Symbol%3BAcc:HGNC:4236]	K17783 GFER, ALR, ERV1, HERV1, HPO, HPO1, HPO2, HSS, MMCHD, MPMCD; growth factor, augmenter of liver regeneration	GO:0001889,liver development; GO:0005515,protein binding; GO:0005576,extracellular region; GO:0005739,mitochondrion; GO:0005758,mitochondrial intermembrane space; GO:0005829,cytosol; GO:0007165,signal transduction; GO:0008083,growth factor activity; GO:0015035,protein disulfide oxidoreductase activity; GO:0016971,flavin-linked sulfhydryl oxidase activity; GO:0050660,flavin adenine dinucleotide bi…	--	-1.2807	3.88501e-05	0.000905573	down
ENSG00000119801	6.1835	5.6786	10.7858	3.5707	3.9425	3.5504	364	330	609	268	324	222	2	30146941	30160533	+	protein_coding	YPEL5	yippee like 5 [Source:HGNC Symbol%3BAcc:HGNC:18329]	K23339 YPEL5, CGI-127; yippee like 5	GO:0000151,ubiquitin ligase complex; GO:0005515,protein binding; GO:0005576,extracellular region; GO:0005634,nucleus; GO:0005813,centrosome; GO:0008283,cell proliferation; GO:0030496,midbody; GO:0043312,neutrophil degranulation; GO:0046872,metal ion binding; GO:0097431,mitotic spindle pole; GO:1904724,tertiary granule lumen; GO:1904813,ficolin-1-rich granule lumen	--	-1.02092	3.95061e-05	0.000916164	down
ENSG00000170345	3.8488	3.7324	271.43	3.8626	2.8091	3.091	211	202	14273	270	215	180	14	75278826	75282230	+	protein_coding	FOS	Fos proto-oncogene%2C AP-1 transcription factor subunit [Source:HGNC Symbol%3BAcc:HGNC:3796]	K04379 FOS, AP-1, C-FOS, p55; Fos proto-oncogene, AP-1 transcription factor subunit	GO:0000785,chromatin; GO:0000976,transcription regulatory region sequence-specific DNA binding; GO:0000978,RNA polymerase II proximal promoter sequence-specific DNA binding; GO:0000979,RNA polymerase II core promoter sequence-specific DNA binding; GO:0000981,DNA-binding transcription factor activity, RNA polymerase II-specific; GO:0001102,RNA polymerase II activating transcription factor binding;…	TF_bZIP	-4.77109	3.99761e-05	0.000919249	down
ENSG00000167653	4.9445	3.2389	3.9522	1.9907	1.8889	1.2413	150	97	115	77	80	40	8	142670308	142682725	+	protein_coding	PSCA	prostate stem cell antigen [Source:HGNC Symbol%3BAcc:HGNC:9500]	--	GO:0005576,extracellular region; GO:0005886,plasma membrane; GO:0031225,anchored component of membrane; GO:0033130,acetylcholine receptor binding; GO:0070062,extracellular exosome; GO:0070373,negative regulation of ERK1 and ERK2 cascade; GO:0099601,regulation of neurotransmitter receptor activity	--	-1.24229	4.04245e-05	0.000927994	down
ENSG00000099203	13.1714	10.5925	7.7826	5.1531	4.9272	5.4886	427	339	242	213	223	189	19	10832067	10836318	-	protein_coding	TMED1	transmembrane p24 trafficking protein 1 [Source:HGNC Symbol%3BAcc:HGNC:17291]	K20348 TMED1, IL1RL1LG, Il1rl1l, Tp24, p24g1; transmembrane p24 trafficking protein 1	GO:0005102,signaling receptor binding; GO:0005515,protein binding; GO:0005783,endoplasmic reticulum; GO:0005789,endoplasmic reticulum membrane; GO:0005793,endoplasmic reticulum-Golgi intermediate compartment; GO:0005794,Golgi apparatus; GO:0005886,plasma membrane; GO:0006886,intracellular protein transport; GO:0006888,ER to Golgi vesicle-mediated transport; GO:0007030,Golgi organization; GO:00071…	--	-1.03218	4.1177e-05	0.00094368	down
ENSG00000128228	57.6205	36.0212	26.6039	22.5959	16.2342	14.2074	1050	648	465	525	413	275	22	21642302	21644299	+	protein_coding	SDF2L1	stromal cell derived factor 2 like 1 [Source:HGNC Symbol%3BAcc:HGNC:10676]	--	GO:0004169,dolichyl-phosphate-mannose-protein mannosyltransferase activity; GO:0005515,protein binding; GO:0005783,endoplasmic reticulum; GO:0005788,endoplasmic reticulum lumen; GO:0005789,endoplasmic reticulum membrane; GO:0034663,endoplasmic reticulum chaperone complex; GO:0035269,protein O-linked mannosylation; GO:0042981,regulation of apoptotic process; GO:0051085,chaperone cofactor-dependent…	--	-1.19838	4.13958e-05	0.00094591	down
ENSG00000034510	1841.38	1013.01	733.368	581.655	286.875	540.467	14607	7933	5580	5883	3177	4554	2	84905656	84906671	+	protein_coding	TMSB10	thymosin beta 10 [Source:HGNC Symbol%3BAcc:HGNC:11879]	K13785 TMSB10, MIG12, TB10; thymosin beta 10	GO:0003785,actin monomer binding; GO:0005515,protein binding; GO:0005737,cytoplasm; GO:0005856,cytoskeleton; GO:0007015,actin filament organization; GO:0030334,regulation of cell migration; GO:0042989,sequestering of actin monomers	--	-1.37114	4.14663e-05	0.00094591	down
ENSG00000179715	2.1976	2.0462	1.134	0.7486	0.5406	0.6687	99	91	49	43	34	32	12	47079603	47236662	+	protein_coding	PCED1B	PC-esterase domain containing 1B [Source:HGNC Symbol%3BAcc:HGNC:28255]	--	GO:0005515,protein binding	--	-1.47149	4.20074e-05	0.000955418	down
ENSG00000108602	6.1591	3.5673	3.0154	2.1156	1.5135	1.8482	411	235	193	180	141	131	17	19737984	19748943	-	protein_coding	ALDH3A1	aldehyde dehydrogenase 3 family member A1 [Source:HGNC Symbol%3BAcc:HGNC:405]	K00129 ALDH3A1, ALDH3, ALDHIII; aldehyde dehydrogenase 3 family member A1	GO:0001666,response to hypoxia; GO:0004028,3-chloroallyl aldehyde dehydrogenase activity; GO:0004029,aldehyde dehydrogenase (NAD) activity; GO:0004030,aldehyde dehydrogenase [NAD(P)+] activity; GO:0005515,protein binding; GO:0005615,extracellular space; GO:0005783,endoplasmic reticulum; GO:0005829,cytosol; GO:0005886,plasma membrane; GO:0006081,cellular aldehyde metabolic process; GO:0006805,xeno…	--	-1.23554	4.20395e-05	0.000955418	down
ENSG00000270504	3.6624	2.4093	3.3794	1.6838	1.3871	0.8719	174	113	154	102	92	44	6	3751111	3753871	+	lncRNA	AL391422.4	novel transcript%2C antisense to PXDC1	--	--	--	-1.2564	4.29743e-05	0.000973418	down
ENSG00000177045	4.6563	3.4019	3.6874	2.2268	1.4062	2.0314	287	207	218	175	121	133	19	45764785	45769252	-	protein_coding	SIX5	SIX homeobox 5 [Source:HGNC Symbol%3BAcc:HGNC:10891]	K19474 SIX5, BOR2, DMAHP; SIX homeobox 5	GO:0000785,chromatin; GO:0000978,RNA polymerase II proximal promoter sequence-specific DNA binding; GO:0000981,DNA-binding transcription factor activity, RNA polymerase II-specific; GO:0001228,DNA-binding transcription activator activity, RNA polymerase II-specific; GO:0002088,lens development in camera-type eye; GO:0005515,protein binding; GO:0005634,nucleus; GO:0005667,transcription factor comp…	Homeobox	-1.06124	4.36389e-05	0.000983439	down
ENSG00000173137	5.1714	3.0057	2.5853	1.5958	1.4878	1.3568	244	140	117	96	98	68	8	144373101	144393242	+	protein_coding	ADCK5	aarF domain containing kinase 5 [Source:HGNC Symbol%3BAcc:HGNC:21738]	K08869 ADCK5; aarF domain containing kinase 5	GO:0004674,protein serine/threonine kinase activity; GO:0005515,protein binding; GO:0006468,protein phosphorylation; GO:0016021,integral component of membrane	--	-1.29092	4.37052e-05	0.000983439	down
ENSG00000259207	0.2567	0.3621	0.2963	0.6542	0.7288	0.7853	28	39	31	91	111	91	17	47253827	47313743	+	protein_coding	ITGB3	integrin subunit beta 3 [Source:HGNC Symbol%3BAcc:HGNC:6156]	K06493 ITGB3, BDPLT16, BDPLT2, CD61, GP3A, GPIIIa, GT; integrin subunit beta 3	GO:0001618,virus receptor activity; GO:0001934,positive regulation of protein phosphorylation; GO:0001938,positive regulation of endothelial cell proliferation; GO:0001968,fibronectin binding; GO:0002020,protease binding; GO:0002576,platelet degranulation; GO:0003756,protein disulfide isomerase activity; GO:0005161,platelet-derived growth factor receptor binding; GO:0005178,integrin binding; GO:0…	--	1.24003	4.47881e-05	0.00100153	up
ENSG00000261236	68.4936	44.5073	35.9492	28.5983	20.4505	24.3288	4527	2904	2279	2410	1887	1708	8	144262045	144291438	-	protein_coding	BOP1	BOP1 ribosomal biogenesis factor [Source:HGNC Symbol%3BAcc:HGNC:15519]	K14824 BOP1; BOP1 ribosomal biogenesis factor	GO:0000027,ribosomal large subunit assembly; GO:0000448,cleavage in ITS2 between 5.8S rRNA and LSU-rRNA of tricistronic rRNA transcript (SSU-rRNA, 5.8S rRNA, LSU-rRNA); GO:0000463,maturation of LSU-rRNA from tricistronic rRNA transcript (SSU-rRNA, 5.8S rRNA, LSU-rRNA); GO:0003723,RNA binding; GO:0005515,protein binding; GO:0005654,nucleoplasm; GO:0005694,chromosome; GO:0005730,nucleolus; GO:00063…	--	-1.03781	4.50453e-05	0.0010053	down
ENSG00000176410	4.079	2.4141	3.4881	1.4918	1.5101	1.4886	178	104	146	83	92	69	7	73680918	73683453	-	protein_coding	DNAJC30	DnaJ heat shock protein family (Hsp40) member C30 [Source:HGNC Symbol%3BAcc:HGNC:16410]	K19374 DNAJC30, WBSCR18; DnaJ heat shock protein family (Hsp40) member C30	GO:0005515,protein binding; GO:0005743,mitochondrial inner membrane; GO:0006754,ATP biosynthetic process; GO:0007420,brain development; GO:0016021,integral component of membrane; GO:1905706,regulation of mitochondrial ATP synthesis coupled proton transport	--	-1.15543	4.56424e-05	0.00101696	down
ENSG00000105372	276.266	173.644	149.957	119.802	85.3832	91.2435	16453	10209	8566	9097	7099	5772	19	41860255	41872925	+	protein_coding	RPS19	ribosomal protein S19 [Source:HGNC Symbol%3BAcc:HGNC:10402]	K02966 RPS19, DBA, DBA1, LOH19CR1, S19, eS19; ribosomal protein S19	GO:0000028,ribosomal small subunit assembly; GO:0000184,nuclear-transcribed mRNA catabolic process, nonsense-mediated decay; GO:0000462,maturation of SSU-rRNA from tricistronic rRNA transcript (SSU-rRNA, 5.8S rRNA, LSU-rRNA); GO:0002548,monocyte chemotaxis; GO:0003723,RNA binding; GO:0003735,structural constituent of ribosome; GO:0005515,protein binding; GO:0005654,nucleoplasm; GO:0005730,nucleol…	--	-1.03262	4.59306e-05	0.00102005	down
ENSG00000129317	4.1179	7.8972	8.7852	11.7444	15.8411	13.7266	993	1880	2032	3611	5333	3516	12	43718992	43758793	-	protein_coding	PUS7L	pseudouridine synthase 7 like [Source:HGNC Symbol%3BAcc:HGNC:25276]	K06176 PUS7L; pseudouridine synthase 7 like	GO:0001522,pseudouridine synthesis; GO:0003723,RNA binding; GO:0005515,protein binding; GO:0005634,nucleus; GO:0009982,pseudouridine synthase activity	--	1.00191	4.62955e-05	0.00102481	up
ENSG00000142444	18.5901	12.3342	11.4388	7.5072	5.0139	7.6627	571	374	337	294	215	250	19	10928811	10933535	+	protein_coding	TIMM29	translocase of inner mitochondrial membrane 29 [Source:HGNC Symbol%3BAcc:HGNC:25152]	--	GO:0005515,protein binding; GO:0005743,mitochondrial inner membrane; GO:0005758,mitochondrial intermembrane space; GO:0016021,integral component of membrane; GO:0042721,TIM22 mitochondrial import inner membrane insertion complex; GO:0045039,protein import into mitochondrial inner membrane; GO:0140318,NA	--	-1.08408	4.662e-05	0.00103033	down
ENSG00000133863	1.415	2.8767	3.803	4.9999	6.5936	5.8772	289	580	745	1302	1880	1275	8	30831544	30913008	-	protein_coding	TEX15	testis expressed 15%2C meiosis and synapsis associated [Source:HGNC Symbol%3BAcc:HGNC:11738]	--	GO:0005634,nucleus; GO:0005737,cytoplasm; GO:0006281,DNA repair; GO:0006306,DNA methylation; GO:0007129,synapsis; GO:0007140,male meiotic nuclear division; GO:0007283,spermatogenesis; GO:0010529,negative regulation of transposition; GO:0010569,regulation of double-strand break repair via homologous recombination; GO:0030154,cell differentiation; GO:1990511,piRNA biosynthetic process	--	1.12638	4.82857e-05	0.00105417	up
ENSG00000167964	7.1241	4.4719	9.0834	3.9754	2.6101	2.6388	305	189	373	217	156	120	16	2140803	2154165	+	protein_coding	RAB26	RAB26%2C member RAS oncogene family [Source:HGNC Symbol%3BAcc:HGNC:14259]	K07913 RAB26, V46133; RAB26, member RAS oncogene family	GO:0000139,Golgi membrane; GO:0003924,GTPase activity; GO:0005515,protein binding; GO:0005525,GTP binding; GO:0005768,endosome; GO:0005794,Golgi apparatus; GO:0017157,regulation of exocytosis; GO:0019002,GMP binding; GO:0030667,secretory granule membrane; GO:0031226,intrinsic component of plasma membrane; GO:0035272,exocrine system development; GO:0043001,Golgi to plasma membrane protein transpor…	--	-1.15842	4.83175e-05	0.00105417	down
ENSG00000169627	1.4454	5.2107	0.6648	0.6002	0.0914	0.1601	34	121	15	18	3	4	16	30192932	30194306	-	protein_coding	BOLA2B	bolA family member 2B [Source:HGNC Symbol%3BAcc:HGNC:32479]	--	GO:0005515,protein binding; GO:0005634,nucleus; GO:0005737,cytoplasm; GO:0005829,cytosol; GO:0006879,cellular iron ion homeostasis; GO:0035722,interleukin-12-mediated signaling pathway; GO:0044571,[2Fe-2S] cluster assembly; GO:0051536,iron-sulfur cluster binding; GO:0097428,protein maturation by iron-sulfur cluster transfer	--	-3.09373	4.84849e-05	0.0010558	down
ENSG00000171840	7.6048	5.0877	5.3843	2.8042	3.3944	2.1639	268	177	182	126	167	81	12	564296	663779	-	protein_coding	NINJ2	ninjurin 2 [Source:HGNC Symbol%3BAcc:HGNC:7825]	--	GO:0005515,protein binding; GO:0005887,integral component of plasma membrane; GO:0007155,cell adhesion; GO:0007158,neuron cell-cell adhesion; GO:0007399,nervous system development; GO:0042246,tissue regeneration	--	-1.11546	4.95707e-05	0.00106968	down
ENSG00000143554	1.9017	1.4098	1.1298	0.5999	0.4338	0.7802	179	131	102	72	57	78	1	153774354	153780157	+	protein_coding	SLC27A3	solute carrier family 27 member 3 [Source:HGNC Symbol%3BAcc:HGNC:10997]	K08772 SLC27A3, ACSVL3, FATP3, VLCS-3; solute carrier family 27 member 3	GO:0001676,long-chain fatty acid metabolic process; GO:0004467,long-chain fatty acid-CoA ligase activity; GO:0005324,long-chain fatty acid transporter activity; GO:0005524,ATP binding; GO:0005739,mitochondrion; GO:0005783,endoplasmic reticulum; GO:0015908,fatty acid transport; GO:0015909,long-chain fatty acid transport; GO:0016020,membrane; GO:0016021,integral component of membrane; GO:0031957,ve…	--	-1.31076	4.95776e-05	0.00106968	down
ENSG00000141971	12.6151	8.561	8.0169	5.9197	3.6805	4.7038	712	477	434	426	290	282	19	17405722	17433724	+	protein_coding	MVB12A	multivesicular body subunit 12A [Source:HGNC Symbol%3BAcc:HGNC:25153]	K12186 MVB12A, CFBP, FAM125A; multivesicular body subunit 12A	GO:0000813,ESCRT I complex; GO:0005515,protein binding; GO:0005654,nucleoplasm; GO:0005794,Golgi apparatus; GO:0005813,centrosome; GO:0005829,cytosol; GO:0008289,lipid binding; GO:0010008,endosome membrane; GO:0015031,protein transport; GO:0016197,endosomal transport; GO:0016236,macroautophagy; GO:0017124,SH3 domain binding; GO:0019058,viral life cycle; GO:0019075,virus maturation; GO:0031902,lat…	--	-1.04168	4.99994e-05	0.00107708	down
ENSG00000198937	13.919	7.6158	10.5924	4.9404	4.4393	3.826	137	74	100	62	61	40	6	37482938	37499893	-	protein_coding	CCDC167	coiled-coil domain containing 167 [Source:HGNC Symbol%3BAcc:HGNC:21239]	--	GO:0005515,protein binding; GO:0016021,integral component of membrane	--	-1.28453	5.06107e-05	0.00108491	down
ENSG00000146066	129.469	76.9604	66.6101	50.1093	31.2522	44.9235	1457	855	719	719	491	537	5	176388751	176389761	+	protein_coding	HIGD2A	HIG1 hypoxia inducible domain family member 2A [Source:HGNC Symbol%3BAcc:HGNC:28311]	--	GO:0005739,mitochondrion; GO:0005743,mitochondrial inner membrane; GO:0016021,integral component of membrane; GO:0043066,negative regulation of apoptotic process; GO:0070469,respiratory chain; GO:0097250,mitochondrial respiratory chain supercomplex assembly	--	-1.12984	5.22049e-05	0.00111131	down
ENSG00000104081	0.4268	0.3675	1.6796	0.2092	0.1987	0.1306	40	34	151	25	26	13	15	40087890	40108892	-	protein_coding	BMF	Bcl2 modifying factor [Source:HGNC Symbol%3BAcc:HGNC:24132]	K17460 BMF; Bcl2 modifying factor	GO:0001669,acrosomal vesicle; GO:0001844,protein insertion into mitochondrial membrane involved in apoptotic signaling pathway; GO:0005515,protein binding; GO:0005741,mitochondrial outer membrane; GO:0005829,cytosol; GO:0005886,plasma membrane; GO:0010507,negative regulation of autophagy; GO:0016459,myosin complex; GO:0031334,positive regulation of protein complex assembly; GO:0034644,cellular re…	--	-2.15353	5.37532e-05	0.0011321	down
ENSG00000170955	28.2174	19.3202	9.6895	9.4554	6.2294	6.817	756	511	249	323	233	194	11	6318946	6320532	-	protein_coding	CAVIN3	caveolae associated protein 3 [Source:HGNC Symbol%3BAcc:HGNC:9400]	--	GO:0005080,protein kinase C binding; GO:0005515,protein binding; GO:0005737,cytoplasm; GO:0005829,cytosol; GO:0005901,caveola; GO:0032922,circadian regulation of gene expression; GO:0032991,protein-containing complex	--	-1.36933	5.38546e-05	0.0011321	down
ENSG00000114626	1.3407	0.6886	1.1123	0.5258	0.3652	0.3467	142	72	113	71	54	39	3	127672935	127680926	+	protein_coding	ABTB1	ankyrin repeat and BTB domain containing 1 [Source:HGNC Symbol%3BAcc:HGNC:18275]	K10520 ABTB1, BPOZ, BTB3, BTBD21, EF1ABP, PP2259; ankyrin repeat and BTB domain containing 1	GO:0000151,ubiquitin ligase complex; GO:0003746,translation elongation factor activity; GO:0005515,protein binding; GO:0005730,nucleolus; GO:0005737,cytoplasm; GO:0005829,cytosol; GO:0005886,plasma membrane; GO:0006414,translational elongation	--	-1.34484	5.60012e-05	0.00116407	down
ENSG00000156804	0.2908	0.3901	0.3113	0.1541	0.0957	0.0666	37	49	38	25	17	9	8	123497889	123541206	-	protein_coding	FBXO32	F-box protein 32 [Source:HGNC Symbol%3BAcc:HGNC:16731]	K10305 FBXO32, Fbx32, MAFbx; F-box protein 32	GO:0000209,protein polyubiquitination; GO:0005515,protein binding; GO:0005654,nucleoplasm; GO:0005737,cytoplasm; GO:0005829,cytosol; GO:0014894,response to denervation involved in regulation of muscle adaptation; GO:0016567,protein ubiquitination; GO:0019005,SCF ubiquitin ligase complex; GO:0030018,Z disc; GO:0043687,post-translational protein modification; GO:0071549,cellular response to dexamet…	--	-1.62973	5.87468e-05	0.00121191	down
ENSG00000069812	1.8487	1.1758	1.7817	0.9104	0.6236	0.5768	172	108	159	108	81	57	1	6412418	6424670	-	protein_coding	HES2	hes family bHLH transcription factor 2 [Source:HGNC Symbol%3BAcc:HGNC:16005]	K09087 HES2, bHLHb40; hes family bHLH transcription factor 2	GO:0000122,negative regulation of transcription by RNA polymerase II; GO:0000785,chromatin; GO:0000978,RNA polymerase II proximal promoter sequence-specific DNA binding; GO:0000981,DNA-binding transcription factor activity, RNA polymerase II-specific; GO:0001227,DNA-binding transcription repressor activity, RNA polymerase II-specific; GO:0005634,nucleus; GO:0006357,regulation of transcription by …	bHLH	-1.18557	5.897e-05	0.00121467	down
ENSG00000130669	9.4012	8.2241	6.3611	4.9903	2.7673	4.2754	1151	994	747	779	473	556	19	39125770	39182816	+	protein_coding	PAK4	p21 (RAC1) activated kinase 4 [Source:HGNC Symbol%3BAcc:HGNC:16059]	K05734 PAK4; p21 (RAC1) activated kinase 4	GO:0001558,regulation of cell growth; GO:0004672,protein kinase activity; GO:0004674,protein serine/threonine kinase activity; GO:0005515,protein binding; GO:0005524,ATP binding; GO:0005737,cytoplasm; GO:0005794,Golgi apparatus; GO:0005912,adherens junction; GO:0005925,focal adhesion; GO:0006468,protein phosphorylation; GO:0006915,apoptotic process; GO:0007010,cytoskeleton organization; GO:000704…	--	-1.00701	5.91829e-05	0.00121722	down
ENSG00000187017	0.6771	0.669	2.2572	0.4458	0.3114	0.2912	81	79	259	68	52	37	1	6424776	6461367	+	protein_coding	ESPN	espin [Source:HGNC Symbol%3BAcc:HGNC:13281]	K24047 ESPN, DFNB36, LP2654, USH1M; espin	GO:0005737,cytoplasm; GO:0005902,microvillus; GO:0005903,brush border; GO:0007605,sensory perception of sound; GO:0017124,SH3 domain binding; GO:0030034,microvillar actin bundle assembly; GO:0031941,filamentous actin; GO:0032420,stereocilium; GO:0032426,stereocilium tip; GO:0051015,actin filament binding; GO:0051017,actin filament bundle assembly	--	-1.74965	5.93456e-05	0.00121873	down
ENSG00000104886	28.6015	18.4887	15.9833	12.7485	8.3433	10.1548	2291	1462	1228	1302	933	864	19	2230084	2237704	-	protein_coding	PLEKHJ1	pleckstrin homology domain containing J1 [Source:HGNC Symbol%3BAcc:HGNC:18211]	K24021 PLEKHJ1, GNRPX; pleckstrin homology domain containing J1	GO:0001881,receptor recycling; GO:0005515,protein binding; GO:0005769,early endosome; GO:0005802,trans-Golgi network; GO:0005829,cytosol; GO:0007032,endosome organization; GO:0042147,retrograde transport, endosome to Golgi; GO:0055037,recycling endosome	--	-1.02849	5.9629e-05	0.00122271	down
ENSG00000130751	0.657	0.5279	0.8031	0.231	0.1947	0.1706	29	23	34	13	12	8	19	47019837	47045775	+	protein_coding	NPAS1	neuronal PAS domain protein 1 [Source:HGNC Symbol%3BAcc:HGNC:7894]	K09098 NPAS1, MOP5, PASD5, bHLHe11; neuronal PAS domain protein 1	GO:0000122,negative regulation of transcription by RNA polymerase II; GO:0000785,chromatin; GO:0000977,RNA polymerase II regulatory region sequence-specific DNA binding; GO:0000981,DNA-binding transcription factor activity, RNA polymerase II-specific; GO:0001964,startle response; GO:0003700,DNA-binding transcription factor activity; GO:0005634,nucleus; GO:0006357,regulation of transcription by RN…	bHLH	-1.71496	6.01765e-05	0.00122839	down
ENSG00000230084	0.0749	0.3794	0.742	1.4542	2.1733	1.1637	4	20	38	99	162	66	3	42601963	42654388	-	lncRNA	AC006059.1	novel transcript	--	--	--	2.02911	6.13219e-05	0.00124248	up
ENSG00000185347	11.6524	7.6288	5.3551	4.1442	2.8775	4.2802	1343	868	592	609	463	524	14	105489855	105499575	+	protein_coding	TEDC1	tubulin epsilon and delta complex 1 [Source:HGNC Symbol%3BAcc:HGNC:20127]	--	GO:0005515,protein binding; GO:0005737,cytoplasm; GO:0005814,centriole; GO:0005929,cilium; GO:0045880,positive regulation of smoothened signaling pathway	--	-1.14376	6.1753e-05	0.00124741	down
ENSG00000205138	14.1541	9.0003	9.4787	6.1177	4.7362	4.4255	274	172	176	151	128	91	19	35995188	35996312	+	protein_coding	SDHAF1	succinate dehydrogenase complex assembly factor 1 [Source:HGNC Symbol%3BAcc:HGNC:33867]	K18167 SDHAF1, LYRM8, MC2DN2; succinate dehydrogenase complex assembly factor 1	GO:0005515,protein binding; GO:0005739,mitochondrion; GO:0005759,mitochondrial matrix; GO:0034553,mitochondrial respiratory chain complex II assembly	--	-1.10289	6.19644e-05	0.00124807	down
ENSG00000276345	28.0363	20.1265	18.0946	13.1194	7.0316	10.2029	357	253	221	213	125	138	KI270721.1	2585	11802	+	protein_coding	AC004556.3	39S ribosomal protein L23%2C mitochondrial [Source:NCBI gene (formerly Entrezgene)%3BAcc:107987373]	--	--	--	-1.13886	6.28382e-05	0.00125901	down
ENSG00000103528	0.285	0.3979	0.4738	0.0906	0.1269	0.1813	37	51	59	15	23	25	16	19167971	19268332	+	protein_coding	SYT17	synaptotagmin 17 [Source:HGNC Symbol%3BAcc:HGNC:24119]	K19915 SYT17, Syt-17, sytXVII; synaptotagmin 17	GO:0000149,SNARE binding; GO:0001786,phosphatidylserine binding; GO:0005509,calcium ion binding; GO:0005515,protein binding; GO:0005544,calcium-dependent phospholipid binding; GO:0005886,plasma membrane; GO:0014059,regulation of dopamine secretion; GO:0016192,vesicle-mediated transport; GO:0017156,calcium ion regulated exocytosis; GO:0017158,regulation of calcium ion-dependent exocytosis; GO:0019…	--	-1.53693	6.30612e-05	0.00125901	down
ENSG00000100284	4.2281	3.1997	2.3331	1.693	1.603	1.4542	427	319	226	218	226	156	22	35299275	35347992	+	protein_coding	TOM1	target of myb1 membrane trafficking protein [Source:HGNC Symbol%3BAcc:HGNC:11982]	--	GO:0005515,protein binding; GO:0005737,cytoplasm; GO:0005768,endosome; GO:0005769,early endosome; GO:0005829,cytosol; GO:0005886,plasma membrane; GO:0006886,intracellular protein transport; GO:0006897,endocytosis; GO:0007165,signal transduction; GO:0015031,protein transport; GO:0016020,membrane; GO:0016197,endosomal transport; GO:0030276,clathrin binding; GO:0035577,azurophil granule membrane; GO…	--	-1.05191	6.32149e-05	0.00126023	down
ENSG00000198832	29.8686	20.0783	17.4712	13.2576	8.1504	11.9311	1638	1087	919	927	624	695	22	31104772	31120069	-	protein_coding	SELENOM	selenoprotein M [Source:HGNC Symbol%3BAcc:HGNC:30397]	--	GO:0005515,protein binding; GO:0005788,endoplasmic reticulum lumen; GO:0005794,Golgi apparatus; GO:0010269,response to selenium ion; GO:0016491,oxidoreductase activity; GO:0035264,multicellular organism growth; GO:0035934,corticosterone secretion; GO:0042445,hormone metabolic process; GO:0048471,perinuclear region of cytoplasm; GO:0060612,adipose tissue development	--	-1.03063	6.4346e-05	0.00127718	down
ENSG00000183876	0.8841	1.188	0.8841	0.4528	0.2326	0.3737	49	65	47	32	18	22	5	150296343	150339307	-	protein_coding	ARSI	arylsulfatase family member I [Source:HGNC Symbol%3BAcc:HGNC:32521]	K12375 ARSI, ASI, SPG66; arylsulfatase family member I	GO:0004065,arylsulfatase activity; GO:0005515,protein binding; GO:0005576,extracellular region; GO:0005788,endoplasmic reticulum lumen; GO:0046872,metal ion binding	--	-1.48641	6.62264e-05	0.00130105	down
ENSG00000103269	5.5671	3.1956	3.1278	1.8678	1.3071	1.6888	180	102	97	77	59	58	16	675671	678268	+	protein_coding	RHBDL1	rhomboid like 1 [Source:HGNC Symbol%3BAcc:HGNC:10007]	K02857 RHBDL1, RHBDL, RRP; rhomboid like 1	GO:0004252,serine-type endopeptidase activity; GO:0005515,protein binding; GO:0005887,integral component of plasma membrane; GO:0006508,proteolysis; GO:0007165,signal transduction; GO:0016020,membrane	--	-1.30445	6.8081e-05	0.00132393	down
ENSG00000198931	82.3503	53.0664	52.2557	38.5749	22.8996	32.8999	2545	1619	1549	1520	988	1080	16	88809339	88811937	-	protein_coding	APRT	adenine phosphoribosyltransferase [Source:HGNC Symbol%3BAcc:HGNC:626]	K00759 APRT, AMP, APRTD; adenine phosphoribosyltransferase	GO:0002055,adenine binding; GO:0003999,adenine phosphoribosyltransferase activity; GO:0005515,protein binding; GO:0005576,extracellular region; GO:0005654,nucleoplasm; GO:0005737,cytoplasm; GO:0005829,cytosol; GO:0006166,purine ribonucleoside salvage; GO:0006168,adenine salvage; GO:0007595,lactation; GO:0007625,grooming behavior; GO:0016208,AMP binding; GO:0032869,cellular response to insulin sti…	--	-1.00465	6.93416e-05	0.00134119	down
ENSG00000064545	19.0585	10.3705	10.7105	7.6266	5.7601	6.1531	1076	578	580	549	454	369	19	19119169	19138513	-	protein_coding	TMEM161A	transmembrane protein 161A [Source:HGNC Symbol%3BAcc:HGNC:26020]	--	GO:0005515,protein binding; GO:0016021,integral component of membrane; GO:0032526,response to retinoic acid; GO:0034599,cellular response to oxidative stress; GO:0034644,cellular response to UV; GO:0045739,positive regulation of DNA repair; GO:1902230,negative regulation of intrinsic apoptotic signaling pathway in response to DNA damage	--	-1.05325	7.01289e-05	0.00135138	down
ENSG00000172366	13.0031	7.9288	7.4242	5.9937	3.3756	3.8371	1123	676	615	660	407	352	16	636817	648474	+	protein_coding	MCRIP2	MAPK regulated corepressor interacting protein 2 [Source:HGNC Symbol%3BAcc:HGNC:14142]	--	GO:0005515,protein binding; GO:0005634,nucleus; GO:0005737,cytoplasm; GO:0010494,cytoplasmic stress granule	--	-1.11676	7.04156e-05	0.00135428	down
ENSG00000167685	6.5087	4.4586	3.3759	2.6417	2.1446	2.3208	800	541	398	414	368	303	19	56132599	56160893	+	protein_coding	ZNF444	zinc finger protein 444 [Source:HGNC Symbol%3BAcc:HGNC:16052]	K09230 ZNF444, EZF-2, EZF2, ZSCAN17; zinc finger protein 444	GO:0000978,RNA polymerase II proximal promoter sequence-specific DNA binding; GO:0000981,DNA-binding transcription factor activity, RNA polymerase II-specific; GO:0005634,nucleus; GO:0006357,regulation of transcription by RNA polymerase II; GO:0046872,metal ion binding; GO:1990837,sequence-specific double-stranded DNA binding	zf-C2H2	-1.02892	7.3372e-05	0.0013993	down
ENSG00000130675	5.0198	4.596	3.005	2.174	1.6596	2.311	364	329	209	201	168	178	7	156994051	157010663	-	protein_coding	MNX1	motor neuron and pancreas homeobox 1 [Source:HGNC Symbol%3BAcc:HGNC:4979]	K08025 MNX1, HB9, HLXB9, HOXHB9, SCRA1; motor neuron and pancreas homeobox 1	GO:0000785,chromatin; GO:0000981,DNA-binding transcription factor activity, RNA polymerase II-specific; GO:0005634,nucleus; GO:0005654,nucleoplasm; GO:0005730,nucleolus; GO:0005829,cytosol; GO:0006357,regulation of transcription by RNA polymerase II; GO:0007417,central nervous system development; GO:0021520,spinal cord motor neuron cell fate specification; GO:0031018,endocrine pancreas developmen…	Homeobox	-1.053	7.38306e-05	0.00140412	down
ENSG00000103888	0.6253	0.7956	0.5406	1.3756	1.2071	1.4071	82	103	68	230	221	196	15	80779343	80951776	+	protein_coding	CEMIP	cell migration inducing hyaluronidase 1 [Source:HGNC Symbol%3BAcc:HGNC:29213]	K19031 CEMIP, CCSP1, HYBID, KIAA1199, TMEM2L; cell migration inducing hyaluronidase 1	GO:0004415,hyalurononglucosaminidase activity; GO:0005515,protein binding; GO:0005540,hyaluronic acid binding; GO:0005576,extracellular region; GO:0005634,nucleus; GO:0005737,cytoplasm; GO:0005783,endoplasmic reticulum; GO:0005886,plasma membrane; GO:0005905,clathrin-coated pit; GO:0007605,sensory perception of sound; GO:0010800,positive regulation of peptidyl-threonine phosphorylation; GO:003021…	--	1.01679	7.3959e-05	0.0014046	up
ENSG00000125744	2.4672	1.8607	2.7037	1.2853	0.774	1.102	137	102	144	91	60	65	19	45485294	45497055	-	protein_coding	RTN2	reticulon 2 [Source:HGNC Symbol%3BAcc:HGNC:10468]	K20722 RTN2, NSP2, NSPL1, NSPLI, SPG12; reticulon 2	GO:0005515,protein binding; GO:0005783,endoplasmic reticulum; GO:0005882,intermediate filament; GO:0009986,cell surface; GO:0014802,terminal cisterna; GO:0030018,Z disc; GO:0030176,integral component of endoplasmic reticulum membrane; GO:0030315,T-tubule; GO:0046324,regulation of glucose import; GO:0065002,intracellular protein transmembrane transport; GO:1902430,negative regulation of amyloid-be…	--	-1.15497	7.45885e-05	0.00141384	down
ENSG00000140988	1051.49	622.921	546.031	419.967	300.298	380.78	43207	25269	21521	22003	17227	16620	16	1962058	1964841	-	protein_coding	RPS2	ribosomal protein S2 [Source:HGNC Symbol%3BAcc:HGNC:10404]	K02981 RPS2, LLREP3, S2; ribosomal protein S2	GO:0000184,nuclear-transcribed mRNA catabolic process, nonsense-mediated decay; GO:0003723,RNA binding; GO:0003729,mRNA binding; GO:0003735,structural constituent of ribosome; GO:0005515,protein binding; GO:0005634,nucleus; GO:0005654,nucleoplasm; GO:0005730,nucleolus; GO:0005829,cytosol; GO:0005925,focal adhesion; GO:0006364,rRNA processing; GO:0006412,translation; GO:0006413,translational initi…	--	-1.02886	7.54231e-05	0.00141866	down
ENSG00000116151	0.6459	0.6906	0.8337	0.4503	0.2607	0.2558	126	133	156	112	71	53	1	2321253	2391707	-	protein_coding	MORN1	MORN repeat containing 1 [Source:HGNC Symbol%3BAcc:HGNC:25852]	--	--	--	-1.15995	7.60176e-05	0.00142583	down
ENSG00000068001	19.9016	15.8322	11.0871	9.4334	6.0073	7.9945	1514	1189	809	915	638	646	3	50317790	50322782	-	protein_coding	HYAL2	hyaluronidase 2 [Source:HGNC Symbol%3BAcc:HGNC:5321]	K01197 HYAL2, LUCA2; hyaluronidase 2	GO:0000139,Golgi membrane; GO:0000302,response to reactive oxygen species; GO:0001618,virus receptor activity; GO:0001822,kidney development; GO:0002244,hematopoietic progenitor cell differentiation; GO:0003713,transcription coactivator activity; GO:0004415,hyalurononglucosaminidase activity; GO:0005515,protein binding; GO:0005540,hyaluronic acid binding; GO:0005737,cytoplasm; GO:0005764,lysosome…	--	-1.01365	7.67384e-05	0.00143286	down
ENSG00000178038	1.5974	1.5076	2.8157	1.0868	0.8041	0.9542	249	232	421	216	175	158	3	46668995	46693704	-	protein_coding	ALS2CL	ALS2 C-terminal like [Source:HGNC Symbol%3BAcc:HGNC:20605]	--	GO:0005096,GTPase activator activity; GO:0005515,protein binding; GO:0005829,cytosol; GO:0007032,endosome organization; GO:0042802,identical protein binding; GO:0043547,positive regulation of GTPase activity	--	-1.04615	7.68131e-05	0.00143286	down
ENSG00000187840	164.305	101.28	73.3945	61.3248	38.8836	55.2087	2488	1514	1066	1184	822	888	8	38030534	38060365	+	protein_coding	EIF4EBP1	eukaryotic translation initiation factor 4E binding protein 1 [Source:HGNC Symbol%3BAcc:HGNC:3288]	K07205 EIF4EBP1, 4E-BP1, 4EBP1, BP-1, PHAS-I; eukaryotic translation initiation factor 4E binding protein 1	GO:0000082,G1/S transition of mitotic cell cycle; GO:0002931,response to ischemia; GO:0005515,protein binding; GO:0005634,nucleus; GO:0005737,cytoplasm; GO:0005829,cytosol; GO:0008190,eukaryotic initiation factor 4E binding; GO:0030324,lung development; GO:0030371,translation repressor activity; GO:0031333,negative regulation of protein complex assembly; GO:0031929,TOR signaling; GO:0032991,prote…	--	-1.14499	7.771e-05	0.00144564	down
ENSG00000175756	112.851	64.6878	47.6647	39.8716	23.4948	35.6328	3241	1834	1313	1460	942	1087	1	1373730	1375495	-	protein_coding	AURKAIP1	aurora kinase A interacting protein 1 [Source:HGNC Symbol%3BAcc:HGNC:24114]	K16830 AURKAIP1, AIP, AKIP, MRP-S38; aurora kinase A interacting protein 1	GO:0005515,protein binding; GO:0005634,nucleus; GO:0005654,nucleoplasm; GO:0005739,mitochondrion; GO:0005743,mitochondrial inner membrane; GO:0005840,ribosome; GO:0006397,mRNA processing; GO:0043231,intracellular membrane-bounded organelle; GO:0045839,negative regulation of mitotic nuclear division; GO:0045862,positive regulation of proteolysis; GO:0070125,mitochondrial translational elongation; …	--	-1.20702	7.92809e-05	0.00146729	down
ENSG00000124074	8.0248	4.705	3.9331	2.8049	1.8432	2.5867	368	213	173	164	118	126	16	67662945	67667265	-	protein_coding	ENKD1	enkurin domain containing 1 [Source:HGNC Symbol%3BAcc:HGNC:25246]	--	GO:0005515,protein binding; GO:0005881,cytoplasmic microtubule; GO:0015630,microtubule cytoskeleton; GO:0097546,ciliary base	--	-1.22208	7.93043e-05	0.00146729	down
ENSG00000159069	62.7367	44.8748	29.7056	25.9445	16.8329	23.004	3556	2511	1615	1875	1332	1385	9	136940435	136944738	-	protein_coding	FBXW5	F-box and WD repeat domain containing 5 [Source:HGNC Symbol%3BAcc:HGNC:13613]	K10263 FBXW5, Fbw5; F-box and WD repeat domain containing 5	GO:0000209,protein polyubiquitination; GO:0005515,protein binding; GO:0005737,cytoplasm; GO:0005829,cytosol; GO:0007088,regulation of mitotic nuclear division; GO:0010824,regulation of centrosome duplication; GO:0016567,protein ubiquitination; GO:0019005,SCF ubiquitin ligase complex; GO:0019901,protein kinase binding; GO:0031146,SCF-dependent proteasomal ubiquitin-dependent protein catabolic proc…	--	-1.08017	8.00014e-05	0.00147818	down
ENSG00000141295	7.8868	5.2606	5.1517	3.6476	2.6928	2.7365	407	268	255	240	194	150	17	47837692	47841289	-	protein_coding	SCRN2	secernin 2 [Source:HGNC Symbol%3BAcc:HGNC:30381]	K14358 SCRN2, Ses2; secernin 2	GO:0003674,molecular_function; GO:0005515,protein binding; GO:0006508,proteolysis; GO:0008150,biological_process; GO:0016805,dipeptidase activity; GO:0070004,cysteine-type exopeptidase activity; GO:0070062,extracellular exosome	--	-1.02171	8.03274e-05	0.00147844	down
ENSG00000160813	21.9162	13.1519	10.829	7.6984	6.0265	7.1873	422	250	200	189	162	147	7	100435282	100436497	-	protein_coding	PPP1R35	protein phosphatase 1 regulatory subunit 35 [Source:HGNC Symbol%3BAcc:HGNC:28320]	K17574 PPP1R35, C7orf47; protein phosphatase 1 regulatory subunit 35	GO:0004864,protein phosphatase inhibitor activity; GO:0010923,negative regulation of phosphatase activity; GO:0019902,phosphatase binding; GO:0032515,negative regulation of phosphoprotein phosphatase activity	--	-1.15136	8.03404e-05	0.00147844	down
ENSG00000077463	20.0409	14.4761	9.5213	7.8922	5.6634	7.4833	948	676	432	476	374	376	19	4174109	4182566	-	protein_coding	SIRT6	sirtuin 6 [Source:HGNC Symbol%3BAcc:HGNC:14934]	K11416 SIRT6, SIR2L6; sirtuin 6	GO:0000122,negative regulation of transcription by RNA polymerase II; GO:0003247,post-embryonic cardiac muscle cell growth involved in heart morphogenesis; GO:0003714,transcription corepressor activity; GO:0003950,NAD+ ADP-ribosyltransferase activity; GO:0003956,NAD(P)+-protein-arginine ADP-ribosyltransferase activity; GO:0004407,histone deacetylase activity; GO:0005515,protein binding; GO:000563…	--	-1.08402	8.11052e-05	0.00148749	down
ENSG00000198417	1.1924	0.5404	1.1777	0.1969	0.2922	0.2954	38	17	36	8	13	10	16	56657731	56660698	+	protein_coding	MT1F	metallothionein 1F [Source:HGNC Symbol%3BAcc:HGNC:7398]	K14739 MT1F, MT1; metallothionein 1F	GO:0005515,protein binding; GO:0005634,nucleus; GO:0005737,cytoplasm; GO:0006882,cellular zinc ion homeostasis; GO:0008270,zinc ion binding; GO:0010273,detoxification of copper ion; GO:0045926,negative regulation of growth; GO:0046872,metal ion binding; GO:0071276,cellular response to cadmium ion; GO:0071280,cellular response to copper ion; GO:0071294,cellular response to zinc ion	--	-1.88079	8.11816e-05	0.00148749	down
ENSG00000128311	15.8832	10.4438	9.6838	6.9935	4.0141	5.9754	513	333	300	288	181	205	22	37010859	37020183	-	protein_coding	TST	thiosulfate sulfurtransferase [Source:HGNC Symbol%3BAcc:HGNC:12388]	K01011 TST, RDS; thiosulfate sulfurtransferase	GO:0000098,sulfur amino acid catabolic process; GO:0004792,thiosulfate sulfurtransferase activity; GO:0005615,extracellular space; GO:0005739,mitochondrion; GO:0005759,mitochondrial matrix; GO:0008097,5S rRNA binding; GO:0009440,cyanate catabolic process; GO:0019346,transsulfuration; GO:0030855,epithelial cell differentiation; GO:0035928,rRNA import into mitochondrion; GO:0051029,rRNA transport	--	-1.0985	8.12913e-05	0.00148749	down
ENSG00000101084	59.7373	42.3114	28.3605	26.0626	15.6102	19.0617	1546	1081	704	860	564	524	20	36605779	36612557	+	protein_coding	RAB5IF	RAB5 interacting factor [Source:HGNC Symbol%3BAcc:HGNC:15870]	--	GO:0003674,molecular_function; GO:0005515,protein binding; GO:0005746,mitochondrial respiratory chain; GO:0016021,integral component of membrane; GO:0097250,mitochondrial respiratory chain supercomplex assembly	--	-1.12048	8.17973e-05	0.00149268	down
ENSG00000174373	0.4811	1.0489	1.1603	1.6147	2.2631	1.873	118	254	273	505	775	488	14	35538352	35809304	-	protein_coding	RALGAPA1	Ral GTPase activating protein catalytic subunit alpha 1 [Source:HGNC Symbol%3BAcc:HGNC:17770]	--	GO:0005096,GTPase activator activity; GO:0005634,nucleus; GO:0005737,cytoplasm; GO:0046982,protein heterodimerization activity; GO:0051056,regulation of small GTPase mediated signal transduction; GO:0090630,activation of GTPase activity	--	1.1091	8.18805e-05	0.00149268	up
ENSG00000144476	5.0815	4.5502	3.9807	2.4221	2.3931	1.9294	181	160	136	110	119	73	2	236567787	236582354	+	protein_coding	ACKR3	atypical chemokine receptor 3 [Source:HGNC Symbol%3BAcc:HGNC:23692]	K04304 ACKR3, CMKOR1, CXC-R7, CXCR-7, CXCR7, GPR159, RDC-1, RDC1; atypical chemokine receptor 3	GO:0001525,angiogenesis; GO:0001570,vasculogenesis; GO:0005044,scavenger receptor activity; GO:0005515,protein binding; GO:0005634,nucleus; GO:0005768,endosome; GO:0005769,early endosome; GO:0005886,plasma membrane; GO:0005905,clathrin-coated pit; GO:0006955,immune response; GO:0007155,cell adhesion; GO:0007186,G protein-coupled receptor signaling pathway; GO:0007204,positive regulation of cytoso…	--	-1.01568	8.23111e-05	0.00149653	down
ENSG00000261221	12.3703	9.621	7.7768	6.1895	2.9979	4.9288	801	615	483	511	271	339	19	55605647	55617269	+	protein_coding	ZNF865	zinc finger protein 865 [Source:HGNC Symbol%3BAcc:HGNC:38705]	--	GO:0000978,RNA polymerase II proximal promoter sequence-specific DNA binding; GO:0003700,DNA-binding transcription factor activity; GO:0005634,nucleus; GO:0006357,regulation of transcription by RNA polymerase II; GO:0046872,metal ion binding	zf-C2H2	-1.08992	8.36549e-05	0.0015149	down
ENSG00000157927	0.7852	0.6869	0.493	0.2309	0.179	0.336	88	76	53	33	28	40	7	4797055	4883716	-	protein_coding	RADIL	Rap associating with DIL domain [Source:HGNC Symbol%3BAcc:HGNC:22226]	--	GO:0001755,neural crest cell migration; GO:0005515,protein binding; GO:0005874,microtubule; GO:0007165,signal transduction; GO:0007275,multicellular organism development; GO:0032991,protein-containing complex; GO:0034446,substrate adhesion-dependent cell spreading; GO:0051020,GTPase binding	--	-1.41866	8.47617e-05	0.0015208	down
ENSG00000063241	16.0579	10.4835	8.5632	7.145	4.9201	5.1881	1218	785	623	691	521	418	19	55452985	55462343	-	protein_coding	ISOC2	isochorismatase domain containing 2 [Source:HGNC Symbol%3BAcc:HGNC:26278]	--	GO:0005515,protein binding; GO:0005634,nucleus; GO:0005737,cytoplasm; GO:0031648,protein destabilization	--	-1.04026	8.66244e-05	0.00154525	down
ENSG00000188186	25.4851	14.7474	14.8341	10.6414	6.1065	9.241	849	485	474	452	284	327	7	100148907	100155944	+	protein_coding	LAMTOR4	late endosomal/lysosomal adaptor%2C MAPK and MTOR activator 4 [Source:HGNC Symbol%3BAcc:HGNC:33772]	K20399 LAMTOR4, C7orf59; late endosomal/lysosomal adaptor, MAPK and MTOR activator 4	GO:0005085,guanyl-nucleotide exchange factor activity; GO:0005515,protein binding; GO:0005764,lysosome; GO:0005765,lysosomal membrane; GO:0007050,cell cycle arrest; GO:0008361,regulation of cell size; GO:0016241,regulation of macroautophagy; GO:0032008,positive regulation of TOR signaling; GO:0043231,intracellular membrane-bounded organelle; GO:0050790,regulation of catalytic activity; GO:0060090…	--	-1.09844	8.79701e-05	0.0015599	down
ENSG00000114115	3.4378	2.3819	2.1722	1.5641	0.9594	1.0648	231	158	140	134	90	76	3	139517434	139539829	-	protein_coding	RBP1	retinol binding protein 1 [Source:HGNC Symbol%3BAcc:HGNC:9919]	--	GO:0001523,retinoid metabolic process; GO:0002138,retinoic acid biosynthetic process; GO:0005501,retinoid binding; GO:0005515,protein binding; GO:0005654,nucleoplasm; GO:0005811,lipid droplet; GO:0005829,cytosol; GO:0006776,vitamin A metabolic process; GO:0016918,retinal binding; GO:0055088,lipid homeostasis; GO:1904768,all-trans-retinol binding	--	-1.16566	9.08939e-05	0.00159926	down
ENSG00000272325	1.4558	0.993	0.6916	0.5341	0.206	0.4034	248	167	113	116	49	73	6	34279679	34392669	-	protein_coding	NUDT3	nudix hydrolase 3 [Source:HGNC Symbol%3BAcc:HGNC:8050]	K07766 NUDT3, DIPP, DIPP-1, DIPP1; nudix hydrolase 3	GO:0000287,magnesium ion binding; GO:0000298,endopolyphosphatase activity; GO:0005515,protein binding; GO:0005634,nucleus; GO:0005737,cytoplasm; GO:0005829,cytosol; GO:0007267,cell-cell signaling; GO:0008486,diphosphoinositol-polyphosphate diphosphatase activity; GO:0015961,diadenosine polyphosphate catabolic process; GO:0034431,bis(5'-adenosyl)-hexaphosphatase activity; GO:0034432,bis(5'-adenosy…	--	-1.47709	9.22064e-05	0.0016161	down
ENSG00000065057	16.5734	10.6592	7.854	6.5086	5.1049	4.8182	693	440	315	347	298	214	16	2039815	2047866	-	protein_coding	NTHL1	nth like DNA glycosylase 1 [Source:HGNC Symbol%3BAcc:HGNC:8028]	K10773 NTHL1, FAP3, NTH1, OCTS3, hNTH1; nth like DNA glycosylase 1	GO:0000703,oxidized pyrimidine nucleobase lesion DNA N-glycosylase activity; GO:0003690,double-stranded DNA binding; GO:0003906,DNA-(apurinic or apyrimidinic site) endonuclease activity; GO:0004519,endonuclease activity; GO:0005515,protein binding; GO:0005634,nucleus; GO:0005654,nucleoplasm; GO:0005739,mitochondrion; GO:0006285,base-excision repair, AP site formation; GO:0006296,nucleotide-excisi…	--	-1.11127	9.28127e-05	0.00162134	down
ENSG00000135940	88.7893	49.2433	45.4733	35.0758	19.5082	30.151	2168	1187	1065	1092	665	782	2	97646062	97648383	+	protein_coding	COX5B	cytochrome c oxidase subunit 5B [Source:HGNC Symbol%3BAcc:HGNC:2269]	K02265 COX5B, COXVB; cytochrome c oxidase subunit 5B	GO:0004129,cytochrome-c oxidase activity; GO:0005515,protein binding; GO:0005739,mitochondrion; GO:0005743,mitochondrial inner membrane; GO:0006123,mitochondrial electron transport, cytochrome c to oxygen; GO:0007585,respiratory gaseous exchange; GO:0046872,metal ion binding	--	-1.13252	9.33907e-05	0.00162848	down
ENSG00000120913	0.8069	0.5322	0.6309	0.3311	0.3192	0.2827	172	112	129	90	95	64	8	22578279	22598025	+	protein_coding	PDLIM2	PDZ and LIM domain 2 [Source:HGNC Symbol%3BAcc:HGNC:13992]	K23353 PDLIM2, MYSTIQUE, SLIM; PDZ and LIM domain 2	GO:0001725,stress fiber; GO:0003779,actin binding; GO:0005515,protein binding; GO:0005634,nucleus; GO:0005912,adherens junction; GO:0007507,heart development; GO:0030018,Z disc; GO:0030036,actin cytoskeleton organization; GO:0031941,filamentous actin; GO:0046872,metal ion binding; GO:0051371,muscle alpha-actinin binding; GO:0061061,muscle structure development	--	-1.08158	9.43218e-05	0.00164262	down
ENSG00000099625	7.6456	5.8855	4.2495	3.4946	1.8134	2.8959	604	459	322	352	200	243	19	1228287	1238027	-	protein_coding	CBARP	CACN subunit beta associated regulatory protein [Source:HGNC Symbol%3BAcc:HGNC:28617]	--	GO:0005886,plasma membrane; GO:0016021,integral component of membrane; GO:0030141,secretory granule; GO:0030426,growth cone; GO:0030672,synaptic vesicle membrane; GO:0044325,ion channel binding; GO:0045955,negative regulation of calcium ion-dependent exocytosis; GO:1901386,negative regulation of voltage-gated calcium channel activity; GO:1903170,negative regulation of calcium ion transmembrane tr…	--	-1.13186	9.48329e-05	0.00164731	down
ENSG00000104897	76.1527	49.2466	40.4791	31.6931	19.7841	30.101	3656	2334	1864	1940	1326	1535	19	2236824	2248655	+	protein_coding	SF3A2	splicing factor 3a subunit 2 [Source:HGNC Symbol%3BAcc:HGNC:10766]	K12826 SF3A2, PRP11, PRPF11, SAP62, SF3a66; splicing factor 3a subunit 2	GO:0000245,spliceosomal complex assembly; GO:0000389,mRNA 3'-splice site recognition; GO:0000398,mRNA splicing, via spliceosome; GO:0003723,RNA binding; GO:0005515,protein binding; GO:0005634,nucleus; GO:0005654,nucleoplasm; GO:0005681,spliceosomal complex; GO:0005686,U2 snRNP; GO:0006397,mRNA processing; GO:0008270,zinc ion binding; GO:0010976,positive regulation of neuron projection development…	--	-1.04053	9.53102e-05	0.0016518	down
ENSG00000129968	36.1624	22.5805	16.87	15.2054	9.5912	10.8304	3835	2364	1716	2056	1420	1220	19	1876810	1885496	-	protein_coding	ABHD17A	abhydrolase domain containing 17A%2C depalmitoylase [Source:HGNC Symbol%3BAcc:HGNC:28756]	K01076 ABHD17A, C19orf27, FAM108A1; abhydrolase domain containing 17A, depalmitoylase	GO:0002084,protein depalmitoylation; GO:0005515,protein binding; GO:0005886,plasma membrane; GO:0008474,palmitoyl-(protein) hydrolase activity; GO:0010008,endosome membrane; GO:0016020,membrane; GO:0016607,nuclear speck; GO:0018215,protein phosphopantetheinylation; GO:0043197,dendritic spine; GO:0043231,intracellular membrane-bounded organelle; GO:0055038,recycling endosome membrane; GO:0072657,p…	--	-1.1043	9.55498e-05	0.0016518	down
ENSG00000173269	0.4685	0.4283	0.8935	0.2151	0.221	0.1721	41	37	75	24	27	16	10	86935540	86969481	-	protein_coding	MMRN2	multimerin 2 [Source:HGNC Symbol%3BAcc:HGNC:19888]	K24247 MMRN2, EMILIN-3, EMILIN3, ENDOGLYX-1; multimerin 2	GO:0002042,cell migration involved in sprouting angiogenesis; GO:0005201,extracellular matrix structural constituent; GO:0005515,protein binding; GO:0005604,basement membrane; GO:0005615,extracellular space; GO:0030948,negative regulation of vascular endothelial growth factor receptor signaling pathway; GO:0062023,collagen-containing extracellular matrix; GO:0070062,extracellular exosome; GO:0090…	--	-1.53209	9.60107e-05	0.00165722	down
ENSG00000169660	4.9911	3.0205	3.2823	1.9171	1.5767	2.0844	390	233	246	191	172	173	17	82418318	82442645	+	protein_coding	HEXD	hexosaminidase D [Source:HGNC Symbol%3BAcc:HGNC:26307]	K14459 HEXD, HEXDC; hexosaminidase D	GO:0004563,beta-N-acetylhexosaminidase activity; GO:0005634,nucleus; GO:0005737,cytoplasm; GO:0005975,carbohydrate metabolic process; GO:0015929,hexosaminidase activity; GO:0102148,N-acetyl-beta-D-galactosaminidase activity; GO:1903561,extracellular vesicle	--	-1.03033	9.63365e-05	0.00166074	down
ENSG00000007520	82.801	54.6353	41.0599	34.0526	24.9419	29.526	1724	1123	820	904	725	653	16	1349240	1351878	-	protein_coding	TSR3	TSR3 ribosome maturation factor [Source:HGNC Symbol%3BAcc:HGNC:14175]	K09140 TSR3, C16orf42, HsTsr3; TSR3 ribosome maturation factor	GO:0000154,rRNA modification; GO:0000455,enzyme-directed rRNA pseudouridine synthesis; GO:0005829,cytosol; GO:0016740,transferase activity; GO:0030490,maturation of SSU-rRNA; GO:1904047,S-adenosyl-L-methionine binding	--	-1.02917	9.73528e-05	0.00167614	down
ENSG00000160783	11.4384	8.6433	5.8665	5.1367	3.6506	3.2566	496	370	244	284	221	150	1	156212993	156240042	+	protein_coding	PMF1	polyamine modulated factor 1 [Source:HGNC Symbol%3BAcc:HGNC:9112]	K11546 PMF1; polyamine modulated factor 1	GO:0000444,MIS12/MIND type complex; GO:0000777,condensed chromosome kinetochore; GO:0000818,nuclear MIS12/MIND complex; GO:0003713,transcription coactivator activity; GO:0005515,protein binding; GO:0005654,nucleoplasm; GO:0005667,transcription factor complex; GO:0005794,Golgi apparatus; GO:0005829,cytosol; GO:0006366,transcription by RNA polymerase II; GO:0007049,cell cycle; GO:0007059,chromosome…	--	-1.12159	9.86386e-05	0.00168925	down
ENSG00000009413	3.1478	5.4059	7.4413	8.639	12.855	10.5636	673	1141	1526	2355	3837	2399	6	111299028	111483715	-	protein_coding	REV3L	REV3 like%2C DNA directed polymerase zeta catalytic subunit [Source:HGNC Symbol%3BAcc:HGNC:9968]	K02350 REV3L, POLZ, REV3; REV3 like, DNA directed polymerase zeta catalytic subunit	GO:0000166,nucleotide binding; GO:0000724,double-strand break repair via homologous recombination; GO:0003677,DNA binding; GO:0003887,DNA-directed DNA polymerase activity; GO:0005515,protein binding; GO:0005634,nucleus; GO:0005654,nucleoplasm; GO:0005730,nucleolus; GO:0006261,DNA-dependent DNA replication; GO:0008408,3'-5' exonuclease activity; GO:0016035,zeta DNA polymerase complex; GO:0042276,e…	--	1.01845	9.88575e-05	0.00168925	up
ENSG00000055163	0.1107	0.0785	0.1097	0.3604	0.2062	0.271	20	14	19	83	52	52	5	157266079	157395595	+	protein_coding	CYFIP2	cytoplasmic FMR1 interacting protein 2 [Source:HGNC Symbol%3BAcc:HGNC:13760]	K05749 CYFIP2, DEE65, EIEE65, PIR121; cytoplasmic FMR1 interacting protein 2	GO:0000340,RNA 7-methylguanosine cap binding; GO:0000902,cell morphogenesis; GO:0005515,protein binding; GO:0005634,nucleus; GO:0005737,cytoplasm; GO:0005829,cytosol; GO:0006915,apoptotic process; GO:0016020,membrane; GO:0030833,regulation of actin filament polymerization; GO:0031209,SCAR complex; GO:0038096,Fc-gamma receptor signaling pathway involved in phagocytosis; GO:0043005,neuron projectio…	--	1.47767	0.000100224	0.00169724	up
ENSG00000168398	0.883	1.8232	0.9117	2.6102	2.3596	2.9014	104	212	103	392	388	363	14	96204679	96244166	+	protein_coding	BDKRB2	bradykinin receptor B2 [Source:HGNC Symbol%3BAcc:HGNC:1030]	K03916 BDKRB2, B2R, BK-2, BK2, BKR2, BRB2; bradykinin receptor B2	GO:0002020,protease binding; GO:0004435,phosphatidylinositol phospholipase C activity; GO:0004930,G protein-coupled receptor activity; GO:0004947,bradykinin receptor activity; GO:0005515,protein binding; GO:0005768,endosome; GO:0005794,Golgi apparatus; GO:0005886,plasma membrane; GO:0005887,integral component of plasma membrane; GO:0006939,smooth muscle contraction; GO:0006954,inflammatory respon…	--	1.11611	0.000100321	0.00169724	up
ENSG00000140836	0.8608	1.2592	2.2314	2.8616	3.1518	2.8277	331	478	823	1403	1692	1155	16	72782885	73891871	-	protein_coding	ZFHX3	zinc finger homeobox 3 [Source:HGNC Symbol%3BAcc:HGNC:777]	K09378 ZFHX3, ATBF1, ATBT, C16orf47, ZFH-3, ZNF927; zinc finger homeobox 3	GO:0000122,negative regulation of transcription by RNA polymerase II; GO:0000785,chromatin; GO:0000978,RNA polymerase II proximal promoter sequence-specific DNA binding; GO:0000981,DNA-binding transcription factor activity, RNA polymerase II-specific; GO:0001227,DNA-binding transcription repressor activity, RNA polymerase II-specific; GO:0003700,DNA-binding transcription factor activity; GO:00055…	Homeobox	1.04129	0.00010155	0.00170493	up
ENSG00000271855	1.259	1.2754	1.0363	0.3638	0	0.3743	19	19	15	7	0	6	2	9555899	9556775	+	lncRNA	AC073195.1	novel transcript	--	--	--	-2.30599	0.000101948	0.00170503	down
ENSG00000275183	5.2805	2.4444	3.3446	1.9372	1.2201	1.1493	186	85	113	87	60	43	19	54461732	54463778	-	protein_coding	LENG9	leukocyte receptor cluster member 9 [Source:HGNC Symbol%3BAcc:HGNC:16306]	--	GO:0046872,metal ion binding	--	-1.36971	0.000105541	0.00174754	down
ENSG00000178896	48.7641	27.4802	21.6387	17.1991	10.1515	16.1055	1163	647	495	523	338	408	8	144078648	144080648	+	protein_coding	EXOSC4	exosome component 4 [Source:HGNC Symbol%3BAcc:HGNC:18189]	K11600 EXOSC4, RRP41, RRP41A, Rrp41p, SKI6, Ski6p, hRrp41p, p12A; exosome component 4	GO:0000175,3'-5'-exoribonuclease activity; GO:0000176,nuclear exosome (RNase complex); GO:0000177,cytoplasmic exosome (RNase complex); GO:0000178,exosome (RNase complex); GO:0000460,maturation of 5.8S rRNA; GO:0000956,nuclear-transcribed mRNA catabolic process; GO:0004532,exoribonuclease activity; GO:0005515,protein binding; GO:0005634,nucleus; GO:0005654,nucleoplasm; GO:0005730,nucleolus; GO:000…	--	-1.19218	0.000105566	0.00174754	down
ENSG00000006638	10.7718	7.663	6.1296	4.7562	3.961	3.619	524	368	286	295	269	187	19	3594507	3606875	-	protein_coding	TBXA2R	thromboxane A2 receptor [Source:HGNC Symbol%3BAcc:HGNC:11608]	K04264 TBXA2R, BDPLT13, TXA2-R; thromboxane A2 receptor	GO:0001669,acrosomal vesicle; GO:0004961,thromboxane A2 receptor activity; GO:0005085,guanyl-nucleotide exchange factor activity; GO:0005515,protein binding; GO:0005886,plasma membrane; GO:0005887,integral component of plasma membrane; GO:0006954,inflammatory response; GO:0007186,G protein-coupled receptor signaling pathway; GO:0007189,adenylate cyclase-activating G protein-coupled receptor signa…	--	-1.00633	0.00010643	0.00175487	down
ENSG00000140939	14.4121	9.9753	7.6748	6.1392	4.0765	5.4858	742	507	379	403	293	300	16	67170154	67175735	+	protein_coding	NOL3	nucleolar protein 3 [Source:HGNC Symbol%3BAcc:HGNC:7869]	--	GO:0001666,response to hypoxia; GO:0001974,blood vessel remodeling; GO:0002931,response to ischemia; GO:0003723,RNA binding; GO:0005123,death receptor binding; GO:0005509,calcium ion binding; GO:0005515,protein binding; GO:0005730,nucleolus; GO:0005739,mitochondrion; GO:0005829,cytosol; GO:0006376,mRNA splice site selection; GO:0008380,RNA splicing; GO:0010659,cardiac muscle cell apoptotic proces…	--	-1.04632	0.00010664	0.00175622	down
ENSG00000131591	9.3119	6.0712	4.1498	3.8355	2.0807	2.7693	1013	652	433	532	316	320	1	1081818	1116361	-	protein_coding	C1orf159	chromosome 1 open reading frame 159 [Source:HGNC Symbol%3BAcc:HGNC:26062]	--	GO:0016021,integral component of membrane	--	-1.18871	0.000107679	0.00176758	down
ENSG00000165886	25.6169	18.5861	14.4941	12.1766	8.0879	9.1352	726	520	394	440	320	275	10	97498924	97571206	+	protein_coding	UBTD1	ubiquitin domain containing 1 [Source:HGNC Symbol%3BAcc:HGNC:25683]	--	GO:0005515,protein binding	--	-1.01167	0.000107979	0.00176972	down
ENSG00000241360	8.6183	6.7011	4.8636	3.4107	3.6624	2.5805	327	251	177	165	194	104	22	37658723	37666932	+	protein_coding	PDXP	pyridoxal phosphatase [Source:HGNC Symbol%3BAcc:HGNC:30259]	K07758 PDXP, CIN, PLP, dJ37E16.5; pyridoxal phosphatase	GO:0000287,magnesium ion binding; GO:0004647,phosphoserine phosphatase activity; GO:0004721,phosphoprotein phosphatase activity; GO:0005515,protein binding; GO:0005737,cytoplasm; GO:0005829,cytosol; GO:0005886,plasma membrane; GO:0005911,cell-cell junction; GO:0006114,glycerol biosynthetic process; GO:0006470,protein dephosphorylation; GO:0006650,glycerophospholipid metabolic process; GO:0007088,…	--	-1.07381	0.000108554	0.00177274	down
ENSG00000105519	0.524	0.3	0.8075	0.0893	0.1795	0.1072	23	13	34	5	11	5	19	5912339	5916211	+	protein_coding	CAPS	calcyphosine [Source:HGNC Symbol%3BAcc:HGNC:1487]	K23909 CAPS, CAPS1; calcyphosine	GO:0005509,calcium ion binding; GO:0005737,cytoplasm; GO:0031982,vesicle; GO:0035556,intracellular signal transduction	--	-2.06751	0.000110867	0.00180619	down
ENSG00000065268	38.3102	24.1609	18.3384	16.2911	9.3173	11.9584	1505	937	691	816	511	499	19	984332	998438	+	protein_coding	WDR18	WD repeat domain 18 [Source:HGNC Symbol%3BAcc:HGNC:17956]	K14829 WDR18, Ipi3, R32184_1; WD repeat domain 18	GO:0005515,protein binding; GO:0005654,nucleoplasm; GO:0005656,nuclear pre-replicative complex; GO:0005730,nucleolus; GO:0005737,cytoplasm; GO:0006364,rRNA processing; GO:0007275,multicellular organism development; GO:0030174,regulation of DNA-dependent DNA replication initiation; GO:0097344,Rix1 complex	--	-1.12333	0.000112921	0.00182502	down
ENSG00000005810	1.7739	3.5129	4.3545	5.5338	7.1345	6.5467	488	954	1149	1941	2740	1913	13	77044657	77327094	-	protein_coding	MYCBP2	MYC binding protein 2 [Source:HGNC Symbol%3BAcc:HGNC:23386]	K10693 MYCBP2, Myc-bp2, PAM, PHR1, Phr; MYC binding protein 2	GO:0005085,guanyl-nucleotide exchange factor activity; GO:0005515,protein binding; GO:0005634,nucleus; GO:0005654,nucleoplasm; GO:0005737,cytoplasm; GO:0008270,zinc ion binding; GO:0015630,microtubule cytoskeleton; GO:0016020,membrane; GO:0016567,protein ubiquitination; GO:0021785,branchiomotor neuron axon guidance; GO:0021952,central nervous system projection neuron axonogenesis; GO:0030424,axon…	--	1.00963	0.000113291	0.00182502	up
ENSG00000068079	8.4293	5.1412	5.508	3.3987	2.4024	3.2693	284	171	178	146	113	117	17	43006740	43014456	+	protein_coding	IFI35	interferon induced protein 35 [Source:HGNC Symbol%3BAcc:HGNC:5399]	--	GO:0002281,macrophage activation involved in immune response; GO:0005515,protein binding; GO:0005615,extracellular space; GO:0005634,nucleus; GO:0005737,cytoplasm; GO:0005829,cytosol; GO:0008285,negative regulation of cell proliferation; GO:0016020,membrane; GO:0034145,positive regulation of toll-like receptor 4 signaling pathway; GO:0042802,identical protein binding; GO:0045089,positive regulati…	--	-1.08547	0.000113471	0.00182502	down
ENSG00000157613	2.4991	2.3559	1.8675	1.2463	1.0244	1.0744	173	161	124	110	99	79	11	46277662	46321409	+	protein_coding	CREB3L1	cAMP responsive element binding protein 3 like 1 [Source:HGNC Symbol%3BAcc:HGNC:18856]	K09048 CREB3L1, OASIS, OI16; cAMP responsive element binding protein 3 like 1	GO:0000122,negative regulation of transcription by RNA polymerase II; GO:0000785,chromatin; GO:0000976,transcription regulatory region sequence-specific DNA binding; GO:0000981,DNA-binding transcription factor activity, RNA polymerase II-specific; GO:0001227,DNA-binding transcription repressor activity, RNA polymerase II-specific; GO:0001228,DNA-binding transcription activator activity, RNA polym…	TF_bZIP	-1.01403	0.000113763	0.00182502	down
ENSG00000105290	1.9213	1.4472	1.8319	0.8114	0.8351	0.8503	117	87	107	63	71	55	19	35867899	35879792	+	protein_coding	APLP1	amyloid beta precursor like protein 1 [Source:HGNC Symbol%3BAcc:HGNC:597]	K05639 APLP1, APLP; amyloid beta precursor like protein 1	GO:0005515,protein binding; GO:0005604,basement membrane; GO:0005654,nucleoplasm; GO:0005794,Golgi apparatus; GO:0005886,plasma membrane; GO:0006897,endocytosis; GO:0006915,apoptotic process; GO:0007155,cell adhesion; GO:0007399,nervous system development; GO:0008201,heparin binding; GO:0009887,animal organ morphogenesis; GO:0016021,integral component of membrane; GO:0030198,extracellular matrix …	--	-1.05978	0.000114314	0.00183171	down
ENSG00000135736	5.5813	3.923	3.8951	2.1977	1.028	2.4235	245	170	164	123	63	113	16	57512181	57536571	-	protein_coding	CCDC102A	coiled-coil domain containing 102A [Source:HGNC Symbol%3BAcc:HGNC:28097]	K16759 CCDC102A; coiled-coil domain containing 102A	GO:0003774,motor activity; GO:0016459,myosin complex	--	-1.26144	0.000114666	0.00183519	down
ENSG00000178096	7.9156	4.5934	5.1009	3.3069	2.023	2.2094	199	114	123	106	71	59	1	149887890	149900798	+	protein_coding	BOLA1	bolA family member 1 [Source:HGNC Symbol%3BAcc:HGNC:24263]	K22066 BOLA1, CGI-143; bolA family member 1	GO:0005515,protein binding; GO:0005739,mitochondrion	--	-1.23333	0.000115196	0.00184151	down
ENSG00000130005	20.363	12.7878	10.7914	8.801	6.0457	6.7621	842	522	428	464	349	297	19	1397026	1401570	-	protein_coding	GAMT	guanidinoacetate N-methyltransferase [Source:HGNC Symbol%3BAcc:HGNC:4136]	K00542 GAMT, CCDS2, HEL-S-20, PIG2, TP53I2; guanidinoacetate N-methyltransferase	GO:0005515,protein binding; GO:0005634,nucleus; GO:0005737,cytoplasm; GO:0005829,cytosol; GO:0006600,creatine metabolic process; GO:0006601,creatine biosynthetic process; GO:0006936,muscle contraction; GO:0007283,spermatogenesis; GO:0008168,methyltransferase activity; GO:0008757,S-adenosylmethionine-dependent methyltransferase activity; GO:0009887,animal organ morphogenesis; GO:0030731,guanidinoa…	--	-1.03969	0.000115797	0.00184895	down
ENSG00000073150	6.1991	4.8946	2.9874	2.644	1.4891	1.9924	331	258	153	180	111	113	22	50170731	50180295	+	protein_coding	PANX2	pannexin 2 [Source:HGNC Symbol%3BAcc:HGNC:8600]	K20857 PANX2, PX2, hPANX2; pannexin 2	GO:0002931,response to ischemia; GO:0005198,structural molecule activity; GO:0005737,cytoplasm; GO:0005886,plasma membrane; GO:0005921,gap junction; GO:0006812,cation transport; GO:0007267,cell-cell signaling; GO:0016021,integral component of membrane; GO:0022829,wide pore channel activity; GO:0032732,positive regulation of interleukin-1 production; GO:0055077,gap junction hemi-channel activity; …	--	-1.21818	0.000117409	0.00186379	down
ENSG00000204498	16.4856	9.1729	7.366	5.5933	4.0392	5.0277	497	273	213	215	170	161	6	31546870	31558829	+	protein_coding	NFKBIL1	NFKB inhibitor like 1 [Source:HGNC Symbol%3BAcc:HGNC:7800]	K09256 NFKBIL1, IKBL, NFKBIL; NFKB inhibitor like 1	GO:0005515,protein binding; GO:0005634,nucleus; GO:0005654,nucleoplasm; GO:0005829,cytosol; GO:0007249,I-kappaB kinase/NF-kappaB signaling; GO:0031665,negative regulation of lipopolysaccharide-mediated signaling pathway; GO:0032088,negative regulation of NF-kappaB transcription factor activity; GO:0032720,negative regulation of tumor necrosis factor production; GO:0034122,negative regulation of t…	--	-1.1912	0.000119258	0.00188075	down
ENSG00000161091	116.448	89.4371	53.6819	49.198	38.5347	42.0212	10600	8037	4687	5710	4897	4063	19	3538261	3574290	-	protein_coding	MFSD12	major facilitator superfamily domain containing 12 [Source:HGNC Symbol%3BAcc:HGNC:28299]	--	GO:0005215,transporter activity; GO:0005765,lysosomal membrane; GO:0005770,late endosome; GO:0005887,integral component of plasma membrane; GO:0008643,carbohydrate transport; GO:0015293,symporter activity; GO:0048022,negative regulation of melanin biosynthetic process; GO:0055085,transmembrane transport; GO:0071702,organic substance transport	--	-1.01862	0.000119267	0.00188075	down
ENSG00000105373	30.0026	17.6704	15.224	12.0356	9.4654	10.2693	2745	1596	1336	1404	1209	998	19	47745546	47757058	+	protein_coding	NOP53	NOP53 ribosome biogenesis factor [Source:HGNC Symbol%3BAcc:HGNC:4333]	K14840 NOP53, GLTSCR2, PICT-1, PICT1; NOP53 ribosome biogenesis factor	GO:0000027,ribosomal large subunit assembly; GO:0000122,negative regulation of transcription by RNA polymerase II; GO:0001650,fibrillar center; GO:0001932,regulation of protein phosphorylation; GO:0002039,p53 binding; GO:0003723,RNA binding; GO:0005515,protein binding; GO:0005654,nucleoplasm; GO:0005730,nucleolus; GO:0005829,cytosol; GO:0006281,DNA repair; GO:0006364,rRNA processing; GO:0006974,c…	--	-1.00228	0.000121234	0.0019054	down
ENSG00000244151	2.2206	1.4837	1.4778	0.7041	0.6092	0.4003	47	31	30	19	18	9	7	151074742	151076530	-	lncRNA	AC010973.2	novel transcript	--	--	--	-1.58341	0.000122768	0.00191979	down
ENSG00000054148	49.8587	29.1784	20.3715	19.0291	11.8787	13.1348	1383	799	542	673	460	387	9	136848724	136851027	+	protein_coding	PHPT1	phosphohistidine phosphatase 1 [Source:HGNC Symbol%3BAcc:HGNC:30033]	K01112 PHPT1, CGI-202, HEL-S-132P, HSPC141, PHP, PHP14; phosphohistidine phosphatase 1	GO:0005515,protein binding; GO:0005654,nucleoplasm; GO:0005829,cytosol; GO:0005886,plasma membrane; GO:0006470,protein dephosphorylation; GO:0016604,nuclear body; GO:0019855,calcium channel inhibitor activity; GO:0035774,positive regulation of insulin secretion involved in cellular response to glucose stimulus; GO:0035971,peptidyl-histidine dephosphorylation; GO:0044325,ion channel binding; GO:00…	--	-1.19535	0.000123258	0.00192122	down
ENSG00000167702	4.7046	3.1109	4.3871	2.6341	1.4509	1.8824	360	235	322	257	155	153	8	144466043	144474202	+	protein_coding	KIFC2	kinesin family member C2 [Source:HGNC Symbol%3BAcc:HGNC:29530]	K10406 KIFC2; kinesin family member C2	GO:0003777,microtubule motor activity; GO:0005524,ATP binding; GO:0005634,nucleus; GO:0005737,cytoplasm; GO:0005815,microtubule organizing center; GO:0005871,kinesin complex; GO:0005874,microtubule; GO:0007018,microtubule-based movement; GO:0008017,microtubule binding; GO:0016887,ATPase activity; GO:0072686,mitotic spindle; GO:0090307,mitotic spindle assembly	--	-1.03557	0.000123351	0.00192122	down
ENSG00000185507	5.3398	4.7329	5.2423	3.5074	2.024	1.8223	240	210	226	201	127	87	11	612553	615983	-	protein_coding	IRF7	interferon regulatory factor 7 [Source:HGNC Symbol%3BAcc:HGNC:6122]	K09447 IRF7, IMD39, IRF-7, IRF-7H, IRF7A, IRF7B, IRF7C, IRF7H; interferon regulatory factor 7	GO:0000122,negative regulation of transcription by RNA polymerase II; GO:0000785,chromatin; GO:0000978,RNA polymerase II proximal promoter sequence-specific DNA binding; GO:0000981,DNA-binding transcription factor activity, RNA polymerase II-specific; GO:0002376,immune system process; GO:0002819,regulation of adaptive immune response; GO:0003677,DNA binding; GO:0005515,protein binding; GO:0005634…	IRF	-1.05795	0.000123564	0.00192122	down
ENSG00000117984	50.3413	31.0511	20.898	18.7373	12.0782	16.4797	4935	3005	1965	2342	1653	1716	11	1752752	1764573	-	protein_coding	CTSD	cathepsin D [Source:HGNC Symbol%3BAcc:HGNC:2529]	K01379 CTSD, CLN10, CPSD, HEL-S-130P; cathepsin D	GO:0004190,aspartic-type endopeptidase activity; GO:0005515,protein binding; GO:0005576,extracellular region; GO:0005615,extracellular space; GO:0005764,lysosome; GO:0005765,lysosomal membrane; GO:0006508,proteolysis; GO:0008233,peptidase activity; GO:0010008,endosome membrane; GO:0019886,antigen processing and presentation of exogenous peptide antigen via MHC class II; GO:0030574,collagen catabo…	--	-1.13405	0.000126655	0.00194929	down
ENSG00000111727	0.4685	0.826	1.3024	1.6942	2.1749	1.9274	54	94	144	249	350	236	12	104064531	104106524	+	protein_coding	HCFC2	host cell factor C2 [Source:HGNC Symbol%3BAcc:HGNC:24972]	K14966 HCFC2, HCF-2, HCF2; host cell factor C2	GO:0000122,negative regulation of transcription by RNA polymerase II; GO:0003713,transcription coactivator activity; GO:0005515,protein binding; GO:0005634,nucleus; GO:0005654,nucleoplasm; GO:0005737,cytoplasm; GO:0005829,cytosol; GO:0005886,plasma membrane; GO:0006338,chromatin remodeling; GO:0006355,regulation of transcription, DNA-templated; GO:0006357,regulation of transcription by RNA polyme…	--	1.17535	0.000127426	0.00195894	up
ENSG00000161016	723.105	469.499	383.791	312.299	184.208	283.085	26864	17219	13676	14793	9554	11171	8	144789765	144792587	-	protein_coding	RPL8	ribosomal protein L8 [Source:HGNC Symbol%3BAcc:HGNC:10368]	K02938 RPL8, L8; ribosomal protein L8	GO:0000184,nuclear-transcribed mRNA catabolic process, nonsense-mediated decay; GO:0002181,cytoplasmic translation; GO:0003723,RNA binding; GO:0003735,structural constituent of ribosome; GO:0005515,protein binding; GO:0005829,cytosol; GO:0005925,focal adhesion; GO:0006412,translation; GO:0006413,translational initiation; GO:0006614,SRP-dependent cotranslational protein targeting to membrane; GO:0…	--	-1.03244	0.000130052	0.00198626	down
ENSG00000233276	434.97	270.753	182.074	163.938	115.871	141.516	8817	5418	3540	4237	3279	3047	3	49357176	49358353	-	protein_coding	GPX1	glutathione peroxidase 1 [Source:HGNC Symbol%3BAcc:HGNC:4553]	K00432 GPX1, GPXD, GSHPX1; glutathione peroxidase 1	GO:0001659,temperature homeostasis; GO:0001885,endothelial cell development; GO:0002862,negative regulation of inflammatory response to antigenic stimulus; GO:0004601,peroxidase activity; GO:0004602,glutathione peroxidase activity; GO:0005737,cytoplasm; GO:0005739,mitochondrion; GO:0005759,mitochondrial matrix; GO:0005829,cytosol; GO:0006195,purine nucleotide catabolic process; GO:0006641,triglyc…	--	-1.09608	0.000131304	0.00199828	down
ENSG00000167136	43.2939	28.6885	21.4837	18.6298	10.2159	14.6693	853	558	406	468	281	307	9	128818500	128822676	+	protein_coding	ENDOG	endonuclease G [Source:HGNC Symbol%3BAcc:HGNC:3346]	K01173 ENDOG; endonuclease G	GO:0000014,single-stranded DNA endodeoxyribonuclease activity; GO:0001701,in utero embryonic development; GO:0003676,nucleic acid binding; GO:0004519,endonuclease activity; GO:0004521,endoribonuclease activity; GO:0005515,protein binding; GO:0005634,nucleus; GO:0005743,mitochondrial inner membrane; GO:0005829,cytosol; GO:0006309,apoptotic DNA fragmentation; GO:0006310,DNA recombination; GO:000756…	--	-1.12074	0.000131695	0.002002	down
ENSG00000125901	70.6982	42.5286	38.5833	28.3973	17.4539	27.8403	1236	734	647	633	426	517	20	3046052	3048250	+	protein_coding	MRPS26	mitochondrial ribosomal protein S26 [Source:HGNC Symbol%3BAcc:HGNC:14045]	K17405 MRPS26, C20orf193, GI008, MRP-S13, MRP-S26, MRPS13, NY-BR-87, RPMS13, dJ534B8.3; mitochondrial ribosomal protein S26	GO:0003723,RNA binding; GO:0005654,nucleoplasm; GO:0005739,mitochondrion; GO:0005743,mitochondrial inner membrane; GO:0005763,mitochondrial small ribosomal subunit; GO:0042769,DNA damage response, detection of DNA damage; GO:0070125,mitochondrial translational elongation; GO:0070126,mitochondrial translational termination	--	-1.0593	0.000131854	0.00200216	down
ENSG00000275457	1.6706	1.0879	1.6796	0.5148	0.2564	0.4494	28	18	27	11	6	8	20	21302731	21303704	-	lncRNA	AL117332.1	novel transcript%2C antisense to XRN2	--	--	--	-1.86087	0.000132	0.00200216	down
ENSG00000166046	0.3074	0.3381	1.163	0.186	0.1447	0.1406	35	38	127	27	23	17	12	106301929	106347003	+	protein_coding	TCP11L2	t-complex 11 like 2 [Source:HGNC Symbol%3BAcc:HGNC:28627]	--	GO:0005515,protein binding; GO:0007165,signal transduction	--	-1.90312	0.000134506	0.0020334	down
ENSG00000158716	20.3084	12.5993	10.6231	8.2671	4.5805	5.9541	289	177	145	150	91	90	1	159780932	159782543	+	protein_coding	DUSP23	dual specificity phosphatase 23 [Source:HGNC Symbol%3BAcc:HGNC:21480]	K14165 DUSP23, DUSP25, LDP-3, LDP3, MOSP, VHZ; dual specificity phosphatase 23	GO:0004725,protein tyrosine phosphatase activity; GO:0005515,protein binding; GO:0005654,nucleoplasm; GO:0005737,cytoplasm; GO:0005829,cytosol; GO:0008138,protein tyrosine/serine/threonine phosphatase activity; GO:0016311,dephosphorylation; GO:0016791,phosphatase activity; GO:0035335,peptidyl-tyrosine dephosphorylation; GO:0106306,NA; GO:0106307,NA	--	-1.227	0.000135862	0.00204709	down
ENSG00000176101	89.5061	56.5535	42.2565	38.5281	21.1338	27.683	1802	1124	816	989	594	592	9	137188660	137190370	+	protein_coding	SSNA1	SS nuclear autoantigen 1 [Source:HGNC Symbol%3BAcc:HGNC:11321]	K16780 SSNA1, N14, NA-14, NA14; SS nuclear autoantigen 1	GO:0000086,G2/M transition of mitotic cell cycle; GO:0005515,protein binding; GO:0005634,nucleus; GO:0005813,centrosome; GO:0005829,cytosol; GO:0010389,regulation of G2/M transition of mitotic cell cycle; GO:0036064,ciliary basal body; GO:0042073,intraciliary transport; GO:0042802,identical protein binding; GO:0060830,ciliary receptor clustering involved in smoothened signaling pathway; GO:009771…	--	-1.12696	0.000136191	0.00204977	down
ENSG00000268621	2.0382	1.9234	9.8801	1.2023	1.1854	1.3284	117	109	544	88	95	81	19	46189029	46203160	-	lncRNA	IGFL2-AS1	IGFL2 antisense RNA 1 [Source:HGNC Symbol%3BAcc:HGNC:52559]	--	--	--	-1.85945	0.000136729	0.00205561	down
ENSG00000198648	3.7058	4.9468	9.8716	12.0445	13.2046	12.9202	236	311	603	978	1174	874	2	167954020	168247595	-	protein_coding	STK39	serine/threonine kinase 39 [Source:HGNC Symbol%3BAcc:HGNC:17717]	K08835 STK39, DCHT, PASK, SPAK; serine/threonine kinase 39	GO:0000187,activation of MAPK activity; GO:0004674,protein serine/threonine kinase activity; GO:0005515,protein binding; GO:0005524,ATP binding; GO:0005654,nucleoplasm; GO:0005829,cytosol; GO:0005856,cytoskeleton; GO:0006468,protein phosphorylation; GO:0007165,signal transduction; GO:0008217,regulation of blood pressure; GO:0010820,positive regulation of T cell chemotaxis; GO:0016301,kinase activ…	--	1.06255	0.000137911	0.00206201	up
ENSG00000128274	6.8187	5.0313	5.3227	3.8955	1.971	2.4602	394	287	295	287	159	151	22	42692121	42721298	-	protein_coding	A4GALT	alpha 1%2C4-galactosyltransferase (P blood group) [Source:HGNC Symbol%3BAcc:HGNC:18149]	K01988 A4GALT, A14GALT, A4GALT1, Gb3S, P(k), P1, P1PK, PK; alpha 1,4-galactosyltransferase (P blood group)	GO:0001576,globoside biosynthetic process; GO:0006688,glycosphingolipid biosynthetic process; GO:0007009,plasma membrane organization; GO:0008378,galactosyltransferase activity; GO:0015643,toxic substance binding; GO:0016020,membrane; GO:0016758,transferase activity, transferring hexosyl groups; GO:0030173,integral component of Golgi membrane; GO:0050512,lactosylceramide 4-alpha-galactosyltransfe…	--	-1.05166	0.000141911	0.00211025	down
ENSG00000168140	42.0586	33.4268	18.5035	18.1443	11.6485	14.9213	2038	1599	860	1121	788	768	16	4371848	4383538	+	protein_coding	VASN	vasorin [Source:HGNC Symbol%3BAcc:HGNC:18517]	K24500 VASN, SLITL2; vasorin	GO:0005515,protein binding; GO:0005615,extracellular space; GO:0005739,mitochondrion; GO:0005765,lysosomal membrane; GO:0005886,plasma membrane; GO:0009986,cell surface; GO:0010719,negative regulation of epithelial to mesenchymal transition; GO:0016021,integral component of membrane; GO:0030512,negative regulation of transforming growth factor beta receptor signaling pathway; GO:0031012,extracell…	--	-1.09098	0.00014361	0.00213319	down
ENSG00000142546	16.3167	9.8617	7.2809	6.1288	4.6118	5.3404	1257	750	538	602	496	437	19	49555468	49590262	-	protein_coding	NOSIP	nitric oxide synthase interacting protein [Source:HGNC Symbol%3BAcc:HGNC:17946]	K13125 NOSIP, CGI-25; nitric oxide synthase interacting protein	GO:0000139,Golgi membrane; GO:0003723,RNA binding; GO:0005515,protein binding; GO:0005634,nucleus; GO:0005654,nucleoplasm; GO:0005737,cytoplasm; GO:0005829,cytosol; GO:0007275,multicellular organism development; GO:0016567,protein ubiquitination; GO:0043086,negative regulation of catalytic activity; GO:0050999,regulation of nitric-oxide synthase activity; GO:0051001,negative regulation of nitric-…	--	-1.07644	0.000144399	0.00214024	down
ENSG00000077616	0.2189	0.2217	0.2705	0.5151	0.511	0.5725	27	27	32	81	88	75	11	90131515	90192894	+	protein_coding	NAALAD2	N-acetylated alpha-linked acidic dipeptidase 2 [Source:HGNC Symbol%3BAcc:HGNC:14526]	K01301 NAALAD2, GCPIII, GPCIII, NAADALASE2, NAALADASE2; N-acetylated alpha-linked acidic dipeptidase 2	GO:0004180,carboxypeptidase activity; GO:0004181,metallocarboxypeptidase activity; GO:0005515,protein binding; GO:0005886,plasma membrane; GO:0006508,proteolysis; GO:0008236,serine-type peptidase activity; GO:0008239,dipeptidyl-peptidase activity; GO:0008652,cellular amino acid biosynthetic process; GO:0016021,integral component of membrane; GO:0016805,dipeptidase activity; GO:0046872,metal ion b…	--	1.1656	0.000144891	0.00214113	up
ENSG00000006015	6.551	4.0165	3.8283	2.6772	2.1116	2.3047	380	230	213	198	171	142	19	18588685	18592337	+	protein_coding	REX1BD	required for excision 1-B domain containing [Source:HGNC Symbol%3BAcc:HGNC:26098]	--	GO:0005515,protein binding	--	-1.03429	0.00014493	0.00214113	down
ENSG00000125144	4.643	2.9003	8.6324	2.367	1.552	1.0928	60	37	107	39	28	15	16	56666730	56668065	-	protein_coding	MT1G	metallothionein 1G [Source:HGNC Symbol%3BAcc:HGNC:7399]	K14739 MT1G, MT1, MT1K; metallothionein 1G	GO:0005515,protein binding; GO:0005634,nucleus; GO:0005737,cytoplasm; GO:0006882,cellular zinc ion homeostasis; GO:0008270,zinc ion binding; GO:0010273,detoxification of copper ion; GO:0030224,monocyte differentiation; GO:0035924,cellular response to vascular endothelial growth factor stimulus; GO:0042117,monocyte activation; GO:0045926,negative regulation of growth; GO:0046872,metal ion binding;…	--	-1.66328	0.000152814	0.00223342	down
ENSG00000130813	1.6868	1.2612	1.2701	0.4935	0.6137	0.8066	126	93	91	47	64	64	19	10086122	10093252	+	protein_coding	SHFL	shiftless antiviral inhibitor of ribosomal frameshifting [Source:HGNC Symbol%3BAcc:HGNC:25649]	--	GO:0000932,P-body; GO:0003723,RNA binding; GO:0005515,protein binding; GO:0005634,nucleus; GO:0005654,nucleoplasm; GO:0005737,cytoplasm; GO:0005829,cytosol; GO:0006449,regulation of translational termination; GO:0034340,response to type I interferon; GO:0034341,response to interferon-gamma; GO:0034342,response to type III interferon; GO:0035456,response to interferon-beta; GO:0043022,ribosome bin…	--	-1.15235	0.000155221	0.00225984	down
ENSG00000267160	0.1357	0.0917	0.1179	0.6565	0.794	0.1917	6	4	5	37	49	9	17	44673689	44676257	-	lncRNA	AC091152.2	novel transcript%2C antisense to C17orf104	--	--	--	2.23734	0.000155285	0.00225984	up
ENSG00000172935	0.684	0.7361	0.4679	0.2347	0.1837	0.1811	32	34	21	14	12	9	11	69004395	69013382	-	protein_coding	MRGPRF	MAS related GPR family member F [Source:HGNC Symbol%3BAcc:HGNC:24828]	K08394 MRGPRF, GPR140, GPR168, MRGF, RTA; MAS related GPR family member F	GO:0004930,G protein-coupled receptor activity; GO:0005886,plasma membrane; GO:0007186,G protein-coupled receptor signaling pathway; GO:0016021,integral component of membrane; GO:0031965,nuclear membrane	--	-1.6496	0.00015636	0.00227064	down
ENSG00000283405	0.7103	0.4579	0.3366	0.0844	0.2004	0.0811	33	21	15	5	13	4	20	21089696	21092539	+	lncRNA	AL121759.2	novel transcript	--	--	--	-2.0029	0.000156996	0.00227103	down
ENSG00000087074	5.3279	4.8016	15.32	3.3459	2.7978	3.7129	281	250	775	225	206	208	19	48872421	48876058	+	protein_coding	PPP1R15A	protein phosphatase 1 regulatory subunit 15A [Source:HGNC Symbol%3BAcc:HGNC:14375]	K14019 PPP1R15A, GADD34; protein phosphatase 1 regulatory subunit 15A	GO:0000164,protein phosphatase type 1 complex; GO:0005515,protein binding; GO:0005737,cytoplasm; GO:0005739,mitochondrion; GO:0005741,mitochondrial outer membrane; GO:0005783,endoplasmic reticulum; GO:0005789,endoplasmic reticulum membrane; GO:0005794,Golgi apparatus; GO:0005829,cytosol; GO:0006915,apoptotic process; GO:0006974,cellular response to DNA damage stimulus; GO:0007050,cell cycle arres…	--	-1.34455	0.000157023	0.00227103	down
ENSG00000147813	11.2664	5.5403	6.77	4.4985	2.8906	3.6641	550	267	317	280	197	190	8	143574785	143578649	-	protein_coding	NAPRT	nicotinate phosphoribosyltransferase [Source:HGNC Symbol%3BAcc:HGNC:30450]	K00763 NAPRT, NAPRT1, PP3856; nicotinate phosphoribosyltransferase	GO:0004514,nicotinate-nucleotide diphosphorylase (carboxylating) activity; GO:0004516,nicotinate phosphoribosyltransferase activity; GO:0005515,protein binding; GO:0005576,extracellular region; GO:0005829,cytosol; GO:0006979,response to oxidative stress; GO:0034355,NAD salvage; GO:0034356,NAD biosynthesis via nicotinamide riboside salvage pathway; GO:0035578,azurophil granule lumen; GO:0043312,ne…	--	-1.10665	0.000157143	0.00227103	down
ENSG00000175550	36.718	22.8361	16.1147	14.4255	7.8323	11.8827	1088	668	458	545	324	374	11	65919274	65921563	+	protein_coding	DRAP1	DR1 associated protein 1 [Source:HGNC Symbol%3BAcc:HGNC:3019]	K21752 DRAP1, NC2-alpha; DR1 associated protein 1	GO:0000122,negative regulation of transcription by RNA polymerase II; GO:0001046,core promoter sequence-specific DNA binding; GO:0001091,RNA polymerase II basal transcription factor binding; GO:0003677,DNA binding; GO:0003713,transcription coactivator activity; GO:0003714,transcription corepressor activity; GO:0005515,protein binding; GO:0005634,nucleus; GO:0006355,regulation of transcription, DN…	--	-1.1686	0.00015722	0.00227103	down
ENSG00000178226	1.0126	0.8014	1.1547	0.5212	0.3173	0.3724	64	50	70	42	28	25	16	31138926	31150083	-	protein_coding	PRSS36	serine protease 36 [Source:HGNC Symbol%3BAcc:HGNC:26906]	K09630 PRSS36; serine protease 36	GO:0004252,serine-type endopeptidase activity; GO:0005576,extracellular region; GO:0005737,cytoplasm; GO:0006508,proteolysis	--	-1.28954	0.000157448	0.00227191	down
ENSG00000183087	6.0385	4.776	3.5457	3.1371	1.9654	2.1102	625	488	352	414	284	232	13	113820549	113864076	-	protein_coding	GAS6	growth arrest specific 6 [Source:HGNC Symbol%3BAcc:HGNC:4168]	K05464 GAS6, AXLLG, AXSF; growth arrest specific 6	GO:0001764,neuron migration; GO:0001786,phosphatidylserine binding; GO:0001934,positive regulation of protein phosphorylation; GO:0001961,positive regulation of cytokine-mediated signaling pathway; GO:0002576,platelet degranulation; GO:0003104,positive regulation of glomerular filtration; GO:0005102,signaling receptor binding; GO:0005509,calcium ion binding; GO:0005515,protein binding; GO:0005576…	--	-1.00642	0.000164011	0.00234239	down
ENSG00000065534	0.1888	0.2788	0.1749	0.4112	0.5127	0.3949	72	105	64	200	273	160	3	123610049	123884332	-	protein_coding	MYLK	myosin light chain kinase [Source:HGNC Symbol%3BAcc:HGNC:7590]	K00907 MYLK, AAT7, KRP, MLCK, MLCK1, MLCK108, MLCK210, MMIHS, MSTP083, MYLK1, smMLCK; myosin light chain kinase	GO:0001725,stress fiber; GO:0003779,actin binding; GO:0004672,protein kinase activity; GO:0004687,myosin light chain kinase activity; GO:0005515,protein binding; GO:0005516,calmodulin binding; GO:0005524,ATP binding; GO:0005737,cytoplasm; GO:0005829,cytosol; GO:0005886,plasma membrane; GO:0006468,protein phosphorylation; GO:0006936,muscle contraction; GO:0006939,smooth muscle contraction; GO:0014…	--	1.03385	0.000164211	0.00234239	up
ENSG00000212864	3.1837	2.0988	3.1611	1.189	1.3031	0.7612	63	41	60	30	36	16	9	137220247	137221581	-	protein_coding	RNF208	ring finger protein 208 [Source:HGNC Symbol%3BAcc:HGNC:25420]	--	GO:0004842,ubiquitin-protein transferase activity; GO:0005515,protein binding; GO:0005654,nucleoplasm; GO:0005829,cytosol; GO:0046872,metal ion binding; GO:0051865,protein autoubiquitination	--	-1.3594	0.000165421	0.00235457	down
ENSG00000133250	8.5246	6.2898	5.113	3.929	2.3369	3.4876	405	295	233	238	155	176	19	8509678	8514167	-	protein_coding	ZNF414	zinc finger protein 414 [Source:HGNC Symbol%3BAcc:HGNC:20630]	--	GO:0000785,chromatin; GO:0000981,DNA-binding transcription factor activity, RNA polymerase II-specific; GO:0003677,DNA binding; GO:0005515,protein binding; GO:0005634,nucleus; GO:0006357,regulation of transcription by RNA polymerase II; GO:0046872,metal ion binding	Others	-1.04537	0.000168058	0.00238712	down
ENSG00000130332	119.676	62.3596	44.2733	39.0911	18.073	34.3649	3472	1786	1232	1446	732	1059	19	2321520	2328611	-	protein_coding	LSM7	LSM7 homolog%2C U6 small nuclear RNA and mRNA degradation associated [Source:HGNC Symbol%3BAcc:HGNC:20470]	K12626 LSM7, YNL147W; LSM7 homolog, U6 small nuclear RNA and mRNA degradation associated	GO:0000398,mRNA splicing, via spliceosome; GO:0003723,RNA binding; GO:0005515,protein binding; GO:0005634,nucleus; GO:0005654,nucleoplasm; GO:0005688,U6 snRNP; GO:0005689,U12-type spliceosomal complex; GO:0005829,cytosol; GO:0017070,U6 snRNA binding; GO:0043928,exonucleolytic nuclear-transcribed mRNA catabolic process involved in deadenylation-dependent decay; GO:0046540,U4/U6 x U5 tri-snRNP comp…	--	-1.33028	0.000168277	0.00238775	down
ENSG00000076641	0.2162	0.2457	0.1539	0.4135	0.4569	0.5063	41	46	28	100	121	102	8	80967810	81112068	-	protein_coding	PAG1	phosphoprotein membrane anchor with glycosphingolipid microdomains 1 [Source:HGNC Symbol%3BAcc:HGNC:30043]	--	GO:0002250,adaptive immune response; GO:0005515,protein binding; GO:0005886,plasma membrane; GO:0007165,signal transduction; GO:0016021,integral component of membrane; GO:0035556,intracellular signal transduction; GO:0035591,signaling adaptor activity; GO:0042169,SH2 domain binding; GO:0045121,membrane raft; GO:0050852,T cell receptor signaling pathway; GO:0050863,regulation of T cell activation;…	--	1.14894	0.000171378	0.00241934	up
ENSG00000226803	0.2245	0.2992	0.3573	0.6117	1.1342	0.6119	19	25	29	66	134	55	6	57114894	57174236	-	lncRNA	ZNF451-AS1	ZNF451 regulatory antisense RNA 1 [Source:HGNC Symbol%3BAcc:HGNC:53824]	--	--	--	1.42838	0.000171669	0.00242076	up
ENSG00000181513	1.9238	0.9354	1.9415	0.845	0.5622	0.4781	125	60	121	70	51	33	17	45132600	45144181	+	protein_coding	ACBD4	acyl-CoA binding domain containing 4 [Source:HGNC Symbol%3BAcc:HGNC:23337]	--	GO:0000062,fatty-acyl-CoA binding; GO:0008289,lipid binding	--	-1.34279	0.000172327	0.00242728	down
ENSG00000142046	1.2385	0.8995	0.9501	0.5315	0.3013	0.242	53	38	39	29	18	11	19	41350911	41384083	+	protein_coding	TMEM91	transmembrane protein 91 [Source:HGNC Symbol%3BAcc:HGNC:32393]	K23904 TMEM91, DSPC3, IFITMD6; transmembrane protein 91	GO:0003674,molecular_function; GO:0005575,cellular_component; GO:0008150,biological_process; GO:0016021,integral component of membrane	--	-1.51392	0.000172897	0.00243053	down
ENSG00000197815	0.3202	0.1946	0.2337	0.8036	0.6651	1.2058	10	6	7	32	29	40	17	17858227	17860041	+	lncRNA	AC122129.1	novel transcript%2C antisense to TOM1L2	--	--	--	1.80518	0.000174481	0.00245028	up
ENSG00000152082	38.2583	23.3689	18.7469	15.4831	9.8108	13.6508	1000	603	470	516	358	379	2	130181737	130190729	+	protein_coding	MZT2B	mitotic spindle organizing protein 2B [Source:HGNC Symbol%3BAcc:HGNC:25886]	K16574 MZT2B, FAM128B, MOZART2B; mitotic spindle organizing protein 2B	GO:0005515,protein binding; GO:0005654,nucleoplasm; GO:0005813,centrosome; GO:0005819,spindle; GO:0005829,cytosol; GO:0008274,gamma-tubulin ring complex	--	-1.06353	0.000174844	0.00245286	down
ENSG00000140691	7.7032	5.3294	4.0101	3.3866	2.4173	2.812	735	502	367	412	322	285	16	31458080	31467166	+	protein_coding	ARMC5	armadillo repeat containing 5 [Source:HGNC Symbol%3BAcc:HGNC:25781]	K22499 ARMC5, AIMAH2; armadillo repeat containing 5	GO:0005515,protein binding; GO:0005654,nucleoplasm; GO:0005737,cytoplasm; GO:0005829,cytosol; GO:0005925,focal adhesion	--	-1.00014	0.00017635	0.00246889	down
ENSG00000162729	4.7532	3.3386	4.6049	2.3212	2.409	1.3931	212	147	197	132	150	66	1	160091340	160098943	-	protein_coding	IGSF8	immunoglobulin superfamily member 8 [Source:HGNC Symbol%3BAcc:HGNC:17813]	K06730 IGSF8, CD316, CD81P3, EWI-2, EWI2, KCT-4, LIR-D1, PGRL; immunoglobulin superfamily member 8	GO:0005515,protein binding; GO:0005886,plasma membrane; GO:0007338,single fertilization; GO:0007399,nervous system development; GO:0007519,skeletal muscle tissue development; GO:0016020,membrane; GO:0016021,integral component of membrane; GO:0043231,intracellular membrane-bounded organelle; GO:0048870,cell motility; GO:0070062,extracellular exosome	--	-1.04704	0.000178319	0.00248372	down
ENSG00000260231	0.8515	0.6229	1.233	0.4081	0.2711	0.2227	36	26	50	22	16	10	7	140177184	140179640	+	lncRNA	KDM7A-DT	KDM7A divergent transcript [Source:HGNC Symbol%3BAcc:HGNC:48959]	--	--	--	-1.56225	0.000183372	0.00253854	down
ENSG00000145734	3.993	9.0391	10.2609	13.1334	18.0038	15.9589	852	1904	2100	3573	5363	3617	5	71455651	71567820	+	protein_coding	BDP1	B double prime 1%2C subunit of RNA polymerase III transcription initiation factor IIIB [Source:HGNC Symbol%3BAcc:HGNC:13652]	K15198 BDP1, DFNB112, HSA238520, TAF3B1, TFC5, TFIIIB'', TFIIIB150, TFIIIB90, TFNR; B double prime 1, subunit of RNA polymerase III transcription initiation factor IIIB	GO:0000126,transcription factor TFIIIB complex; GO:0001156,TFIIIC-class transcription factor complex binding; GO:0005654,nucleoplasm; GO:0070898,RNA polymerase III preinitiation complex assembly	--	1.03044	0.000183981	0.00254438	up
ENSG00000187720	1.6073	2.5165	1.0483	3.4392	3.6352	3.5272	438	677	274	1195	1383	1021	15	71096952	71783383	+	protein_coding	THSD4	thrombospondin type 1 domain containing 4 [Source:HGNC Symbol%3BAcc:HGNC:25835]	K23377 THSD4, ADAMTSL-6, ADAMTSL6, FVSY9334, PRO34005; thrombospondin type 1 domain containing 4	GO:0001527,microfibril; GO:0004222,metalloendopeptidase activity; GO:0005201,extracellular matrix structural constituent; GO:0006508,proteolysis; GO:0030198,extracellular matrix organization; GO:0031012,extracellular matrix; GO:0048251,elastic fiber assembly; GO:0062023,collagen-containing extracellular matrix; GO:0070062,extracellular exosome	--	1.02444	0.000185701	0.0025578	up
ENSG00000214026	16.4283	8.7263	8.8184	6.1589	4.2537	6.1424	841	441	433	402	304	334	11	1947278	1984522	+	protein_coding	MRPL23	mitochondrial ribosomal protein L23 [Source:HGNC Symbol%3BAcc:HGNC:10322]	K02892 MRPL23, L23MRP, RPL23, RPL23L; mitochondrial ribosomal protein L23	GO:0001650,fibrillar center; GO:0003723,RNA binding; GO:0003735,structural constituent of ribosome; GO:0005515,protein binding; GO:0005739,mitochondrion; GO:0005743,mitochondrial inner membrane; GO:0005762,mitochondrial large ribosomal subunit; GO:0006412,translation; GO:0032543,mitochondrial translation; GO:0070125,mitochondrial translational elongation; GO:0070126,mitochondrial translational te…	--	-1.05406	0.000187008	0.00256799	down
ENSG00000234147	24.6313	14.9444	17.7886	9.961	8.9135	8.8166	192	115	133	99	97	73	6	140845958	140852924	-	lncRNA	AL035446.1	novel transcript	--	--	--	-1.05759	0.000187182	0.00256799	down
ENSG00000009950	0.5069	0.5135	1.1954	0.2367	0.2334	0.2954	42	42	95	25	27	26	7	73593194	73624543	-	protein_coding	MLXIPL	MLX interacting protein like [Source:HGNC Symbol%3BAcc:HGNC:12744]	K09113 MLXIPL, CHREBP, MIO, MLX, MONDOB, WBSCR14, WS-bHLH, bHLHd14; MLX interacting protein like	GO:0000122,negative regulation of transcription by RNA polymerase II; GO:0000785,chromatin; GO:0000978,RNA polymerase II proximal promoter sequence-specific DNA binding; GO:0000981,DNA-binding transcription factor activity, RNA polymerase II-specific; GO:0001227,DNA-binding transcription repressor activity, RNA polymerase II-specific; GO:0003677,DNA binding; GO:0003700,DNA-binding transcription f…	bHLH	-1.51635	0.000187583	0.00256799	down
ENSG00000136630	0.9498	0.5124	0.8503	0.3968	0.1849	0.2916	92	49	79	49	25	30	1	220879431	220885059	+	protein_coding	HLX	H2.0 like homeobox [Source:HGNC Symbol%3BAcc:HGNC:4978]	K09339 HLX, HB24, HLX1; H2.0 like homeobox	GO:0000785,chromatin; GO:0000981,DNA-binding transcription factor activity, RNA polymerase II-specific; GO:0001889,liver development; GO:0005515,protein binding; GO:0005634,nucleus; GO:0006357,regulation of transcription by RNA polymerase II; GO:0007275,multicellular organism development; GO:0007519,skeletal muscle tissue development; GO:0008284,positive regulation of cell proliferation; GO:00301…	Homeobox	-1.40964	0.000190469	0.00259205	down
ENSG00000177606	5.1475	7.6671	48.4172	5.1692	3.9629	4.2573	321	472	2896	411	345	282	1	58776845	58784048	-	protein_coding	JUN	Jun proto-oncogene%2C AP-1 transcription factor subunit [Source:HGNC Symbol%3BAcc:HGNC:6204]	K04448 JUN, AP-1, AP1, c-Jun, cJUN, p39; Jun proto-oncogene, AP-1 transcription factor subunit	GO:0000122,negative regulation of transcription by RNA polymerase II; GO:0000228,nuclear chromosome; GO:0000785,chromatin; GO:0000791,euchromatin; GO:0000976,transcription regulatory region sequence-specific DNA binding; GO:0000978,RNA polymerase II proximal promoter sequence-specific DNA binding; GO:0000981,DNA-binding transcription factor activity, RNA polymerase II-specific; GO:0001102,RNA pol…	TF_bZIP	-2.14628	0.000192935	0.00261778	down
ENSG00000196843	3.4435	2.1656	1.8716	1.4464	0.7481	0.9372	211	131	110	113	64	61	2	96536743	96552634	+	protein_coding	ARID5A	AT-rich interaction domain 5A [Source:HGNC Symbol%3BAcc:HGNC:17361]	--	GO:0000122,negative regulation of transcription by RNA polymerase II; GO:0000976,transcription regulatory region sequence-specific DNA binding; GO:0003677,DNA binding; GO:0003714,transcription corepressor activity; GO:0003723,RNA binding; GO:0005515,protein binding; GO:0005634,nucleus; GO:0005654,nucleoplasm; GO:0005730,nucleolus; GO:0006357,regulation of transcription by RNA polymerase II; GO:00…	ARID	-1.27024	0.000197757	0.00266733	down
ENSG00000189144	0.2603	0.2134	0.4264	0.6221	1.0387	0.6884	21	17	33	64	117	59	19	37735833	37817300	-	protein_coding	ZNF573	zinc finger protein 573 [Source:HGNC Symbol%3BAcc:HGNC:26420]	K09228 ZNF573; zinc finger protein 573	GO:0000978,RNA polymerase II proximal promoter sequence-specific DNA binding; GO:0000981,DNA-binding transcription factor activity, RNA polymerase II-specific; GO:0005634,nucleus; GO:0006357,regulation of transcription by RNA polymerase II; GO:0046872,metal ion binding	zf-C2H2	1.39311	0.000197761	0.00266733	up
ENSG00000145494	178.798	106.984	95.0151	80.2647	39.6561	61.2496	2729	1612	1391	1562	845	993	5	1801407	1816048	+	protein_coding	NDUFS6	NADH:ubiquinone oxidoreductase subunit S6 [Source:HGNC Symbol%3BAcc:HGNC:7713]	K03939 NDUFS6, CI-13kA, CI-13kD-A, CI13KDA, MC1DN9; NADH:ubiquinone oxidoreductase subunit S6	GO:0005743,mitochondrial inner membrane; GO:0005747,mitochondrial respiratory chain complex I; GO:0006120,mitochondrial electron transport, NADH to ubiquinone; GO:0008137,NADH dehydrogenase (ubiquinone) activity; GO:0009055,electron transfer activity; GO:0032981,mitochondrial respiratory chain complex I assembly	--	-1.08847	0.000201585	0.00270896	down
ENSG00000086504	38.6414	22.9649	18.0197	14.1231	9.5444	14.9457	2030	1191	908	946	700	834	16	366969	371289	-	protein_coding	MRPL28	mitochondrial ribosomal protein L28 [Source:HGNC Symbol%3BAcc:HGNC:14484]	K02902 MRPL28, MAAT1, p15; mitochondrial ribosomal protein L28	GO:0003723,RNA binding; GO:0003735,structural constituent of ribosome; GO:0005515,protein binding; GO:0005739,mitochondrion; GO:0005743,mitochondrial inner membrane; GO:0005761,mitochondrial ribosome; GO:0005762,mitochondrial large ribosomal subunit; GO:0005829,cytosol; GO:0006412,translation; GO:0070125,mitochondrial translational elongation; GO:0070126,mitochondrial translational termination	--	-1.06368	0.000202155	0.00270896	down
ENSG00000212694	3.699	1.9803	2.7713	1.4561	1.1283	1.4962	263	139	189	132	112	113	12	121795267	121803906	-	lncRNA	LINC01089	long intergenic non-protein coding RNA 1089 [Source:HGNC Symbol%3BAcc:HGNC:27886]	--	--	--	-1.05993	0.000202238	0.00270896	down
ENSG00000174917	35.326	18.531	16.4419	14.6571	7.8227	8.3886	896	464	400	474	277	226	19	5678421	5680516	-	protein_coding	MICOS13	mitochondrial contact site and cristae organizing system subunit 13 [Source:HGNC Symbol%3BAcc:HGNC:33702]	K24624 MICOS13, C19orf70, MIC12, MIC13, P117, QIL1; mitochondrial contact site and cristae organizing system subunit 13	GO:0001401,mitochondrial sorting and assembly machinery complex; GO:0005515,protein binding; GO:0005654,nucleoplasm; GO:0005739,mitochondrion; GO:0005743,mitochondrial inner membrane; GO:0007007,inner mitochondrial membrane organization; GO:0042407,cristae formation; GO:0044284,mitochondrial crista junction; GO:0061617,MICOS complex; GO:0140275,NA	--	-1.2057	0.000202626	0.002709	down
ENSG00000278991	0.4222	0.4666	0.6003	0.8429	1.9796	1.8068	11	12	15	28	72	50	15	77063397	77064910	-	TEC	AC090181.3	TEC	--	--	--	1.63188	0.000203261	0.002712	up
ENSG00000050344	0.6213	1.3133	0.9856	1.8643	2.0412	2.2632	46	96	70	176	211	178	7	26152198	26187137	+	protein_coding	NFE2L3	nuclear factor%2C erythroid 2 like 3 [Source:HGNC Symbol%3BAcc:HGNC:7783]	K09040 NFE2L3, NRF3; nuclear factor, erythroid 2 like 3	GO:0000122,negative regulation of transcription by RNA polymerase II; GO:0000785,chromatin; GO:0000978,RNA polymerase II proximal promoter sequence-specific DNA binding; GO:0000981,DNA-binding transcription factor activity, RNA polymerase II-specific; GO:0001227,DNA-binding transcription repressor activity, RNA polymerase II-specific; GO:0003700,DNA-binding transcription factor activity; GO:00055…	TF_bZIP	1.08037	0.000207535	0.00276093	up
ENSG00000259146	4.3159	3.8127	4.4473	2.401	1.8333	1.6536	86	75	85	61	51	35	14	71292729	71321882	-	lncRNA	AC005476.2	novel transcript%2C antisense to SIPA1L1	--	--	--	-1.0902	0.000209294	0.00277351	down
ENSG00000120896	9.3315	6.7297	4.2035	3.6033	2.8471	3.6163	979	697	423	482	417	403	8	22544986	22575788	+	protein_coding	SORBS3	sorbin and SH3 domain containing 3 [Source:HGNC Symbol%3BAcc:HGNC:30907]	K23709 SORBS3, SCAM-1, SCAM1, SH3D4; sorbin and SH3 domain containing 3	GO:0000122,negative regulation of transcription by RNA polymerase II; GO:0005200,structural constituent of cytoskeleton; GO:0005515,protein binding; GO:0005634,nucleus; GO:0005829,cytosol; GO:0005856,cytoskeleton; GO:0005925,focal adhesion; GO:0006936,muscle contraction; GO:0007015,actin filament organization; GO:0007155,cell adhesion; GO:0008134,transcription factor binding; GO:0017166,vinculin …	--	-1.02851	0.000215551	0.00282892	down
ENSG00000023902	2.9281	1.705	1.6452	1.1139	0.8101	1.0894	334	192	180	162	129	132	1	150149183	150164720	+	protein_coding	PLEKHO1	pleckstrin homology domain containing O1 [Source:HGNC Symbol%3BAcc:HGNC:24310]	K24022 PLEKHO1, CKIP-1, CKIP1, JBP, OC120; pleckstrin homology domain containing O1	GO:0005515,protein binding; GO:0005634,nucleus; GO:0005737,cytoplasm; GO:0007520,myoblast fusion; GO:0008360,regulation of cell shape; GO:0032587,ruffle membrane; GO:0036195,muscle cell projection membrane; GO:0051451,myoblast migration; GO:0072673,lamellipodium morphogenesis	--	-1.07475	0.000216002	0.00282913	down
ENSG00000246705	15.7581	8.3496	8.4311	6.4512	3.7211	5.3798	910	476	467	475	300	330	12	14774383	14778002	+	protein_coding	H2AJ	H2A.J histone [Source:HGNC Symbol%3BAcc:HGNC:14456]	K11251 H2AJ, H2AFJ; H2A.J histone	GO:0000786,nucleosome; GO:0003674,molecular_function; GO:0003677,DNA binding; GO:0005634,nucleus; GO:0006342,chromatin silencing; GO:0008150,biological_process; GO:0046982,protein heterodimerization activity; GO:0070062,extracellular exosome	--	-1.08182	0.000221619	0.00287809	down
ENSG00000107872	8.8303	6.2886	5.3976	4.3593	2.4402	3.2493	394	277	231	248	152	154	10	102419189	102423136	+	protein_coding	FBXL15	F-box and leucine rich repeat protein 15 [Source:HGNC Symbol%3BAcc:HGNC:28155]	K10281 FBXL15, FBXO37, Fbl15, JET, PSD; F-box and leucine rich repeat protein 15	GO:0000086,G2/M transition of mitotic cell cycle; GO:0000209,protein polyubiquitination; GO:0005515,protein binding; GO:0005737,cytoplasm; GO:0005829,cytosol; GO:0009953,dorsal/ventral pattern formation; GO:0016567,protein ubiquitination; GO:0019005,SCF ubiquitin ligase complex; GO:0030282,bone mineralization; GO:0030513,positive regulation of BMP signaling pathway; GO:0031146,SCF-dependent prote…	--	-1.04296	0.000227378	0.00293889	down
ENSG00000127445	17.268	10.8424	8.3264	7.0107	4.6929	6.431	1360	843	629	704	516	538	19	9835257	9849689	+	protein_coding	PIN1	peptidylprolyl cis/trans isomerase%2C NIMA-interacting 1 [Source:HGNC Symbol%3BAcc:HGNC:8988]	K09578 PIN1, DOD, UBL5; peptidylprolyl cis/trans isomerase, NIMA-interacting 1	GO:0000413,protein peptidyl-prolyl isomerization; GO:0001666,response to hypoxia; GO:0001932,regulation of protein phosphorylation; GO:0001934,positive regulation of protein phosphorylation; GO:0003755,peptidyl-prolyl cis-trans isomerase activity; GO:0003774,motor activity; GO:0005515,protein binding; GO:0005634,nucleus; GO:0005654,nucleoplasm; GO:0005737,cytoplasm; GO:0005739,mitochondrion; GO:0…	--	-1.02508	0.000230977	0.0029675	down
ENSG00000099822	14.7835	11.9802	6.5194	6.0906	4.9661	5.4231	870	696	368	457	408	339	19	589881	617159	+	protein_coding	HCN2	hyperpolarization activated cyclic nucleotide gated potassium and sodium channel 2 [Source:HGNC Symbol%3BAcc:HGNC:4846]	K04955 HCN2, BCNG-2, BCNG2, HAC-1; hyperpolarization activated cyclic nucleotide gated potassium and sodium channel 2	GO:0005222,intracellular cAMP-activated cation channel activity; GO:0005248,voltage-gated sodium channel activity; GO:0005249,voltage-gated potassium channel activity; GO:0005515,protein binding; GO:0005886,plasma membrane; GO:0005887,integral component of plasma membrane; GO:0007267,cell-cell signaling; GO:0008076,voltage-gated potassium channel complex; GO:0030552,cAMP binding; GO:0034765,regul…	--	-1.03257	0.0002321	0.00297712	down
ENSG00000266402	11.4974	8.2585	11.3331	5.4105	2.3958	3.7393	55	39	52	33	16	19	17	64145970	64146476	+	lncRNA	SNHG25	small nucleolar RNA host gene 25 [Source:HGNC Symbol%3BAcc:HGNC:51534]	--	--	--	-1.43067	0.000233136	0.00298446	down
ENSG00000272106	3.0226	1.6465	1.9919	0.8946	1.103	0.6711	106	57	67	40	54	25	1	1613758	1615795	-	lncRNA	AL691432.2	artifact	--	--	--	-1.3176	0.000233842	0.00298446	down
ENSG00000123689	4.1795	3.024	1.3833	0.8845	0.5227	1.1242	63	45	20	17	11	18	1	209675412	209676390	+	protein_coding	G0S2	G0/G1 switch 2 [Source:HGNC Symbol%3BAcc:HGNC:30229]	--	GO:0003674,molecular_function; GO:0005515,protein binding; GO:0005739,mitochondrion; GO:0005811,lipid droplet; GO:0019216,regulation of lipid metabolic process; GO:0097191,extrinsic apoptotic signaling pathway; GO:0120162,positive regulation of cold-induced thermogenesis; GO:2001238,positive regulation of extrinsic apoptotic signaling pathway	--	-1.7912	0.000235165	0.00299572	down
ENSG00000169692	31.4998	20.5652	13.2289	11.6685	9.6797	10.5122	993	640	400	469	426	352	9	136673143	136687457	-	protein_coding	AGPAT2	1-acylglycerol-3-phosphate O-acyltransferase 2 [Source:HGNC Symbol%3BAcc:HGNC:325]	K13509 AGPAT2, 1-AGPAT2, BSCL, BSCL1, LPAAB, LPAAT-beta; 1-acylglycerol-3-phosphate O-acyltransferase 2	GO:0001819,positive regulation of cytokine production; GO:0001961,positive regulation of cytokine-mediated signaling pathway; GO:0003841,1-acylglycerol-3-phosphate O-acyltransferase activity; GO:0005783,endoplasmic reticulum; GO:0005789,endoplasmic reticulum membrane; GO:0005886,plasma membrane; GO:0006644,phospholipid metabolic process; GO:0006654,phosphatidic acid biosynthetic process; GO:00085…	--	-1.05514	0.00023529	0.00299572	down
ENSG00000213465	13.8938	8.9299	6.8411	5.5715	4.1484	4.8077	487	309	230	249	203	179	11	65014160	65022184	+	protein_coding	ARL2	ADP ribosylation factor like GTPase 2 [Source:HGNC Symbol%3BAcc:HGNC:693]	K07943 ARL2, ARFL2, MRCS1; ADP ribosylation factor like GTPase 2	GO:0003924,GTPase activity; GO:0005095,GTPase inhibitor activity; GO:0005515,protein binding; GO:0005525,GTP binding; GO:0005634,nucleus; GO:0005654,nucleoplasm; GO:0005730,nucleolus; GO:0005737,cytoplasm; GO:0005758,mitochondrial intermembrane space; GO:0005759,mitochondrial matrix; GO:0005794,Golgi apparatus; GO:0005813,centrosome; GO:0005829,cytosol; GO:0005925,focal adhesion; GO:0005929,ciliu…	--	-1.04701	0.000240607	0.0030512	down
ENSG00000123144	162.286	113.874	77.9191	70.0898	43.8816	63.9342	3661	2536	1686	2016	1382	1532	19	12730640	12734684	-	protein_coding	TRIR	telomerase RNA component interacting RNase [Source:HGNC Symbol%3BAcc:HGNC:28424]	K01149 TRIR, C19orf43, TERCIR, fSAP18; telomerase RNA component interacting RNase	GO:0003723,RNA binding; GO:0005515,protein binding; GO:0008408,3'-5' exonuclease activity; GO:0008409,5'-3' exonuclease activity; GO:0016075,rRNA catabolic process; GO:0090503,RNA phosphodiester bond hydrolysis, exonucleolytic	--	-1.01129	0.000241423	0.00305668	down
ENSG00000095321	1.3981	0.8249	1.5377	0.6266	0.5888	0.6147	182	106	192	104	107	85	9	129094142	129111189	-	protein_coding	CRAT	carnitine O-acetyltransferase [Source:HGNC Symbol%3BAcc:HGNC:2342]	K00624 CRAT, CAT, CAT1, NBIA8; carnitine O-acetyltransferase	GO:0003997,acyl-CoA oxidase activity; GO:0004092,carnitine O-acetyltransferase activity; GO:0005739,mitochondrion; GO:0005743,mitochondrial inner membrane; GO:0005777,peroxisome; GO:0005782,peroxisomal matrix; GO:0005783,endoplasmic reticulum; GO:0005829,cytosol; GO:0006625,protein targeting to peroxisome; GO:0008458,carnitine O-octanoyltransferase activity; GO:0019254,carnitine metabolic process…	--	-1.03704	0.000243318	0.00306927	down
ENSG00000110011	3.4161	2.3069	2.5902	1.4452	1.483	1.1305	165	110	120	89	100	58	11	64230278	64234286	+	protein_coding	DNAJC4	DnaJ heat shock protein family (Hsp40) member C4 [Source:HGNC Symbol%3BAcc:HGNC:5271]	K09524 DNAJC4, DANJC4, HSPF2, MCG18; DnaJ heat shock protein family (Hsp40) member C4	GO:0005515,protein binding; GO:0006457,protein folding; GO:0006986,response to unfolded protein; GO:0016020,membrane; GO:0016021,integral component of membrane; GO:0051082,unfolded protein binding	--	-1.03633	0.000245182	0.00308422	down
ENSG00000239569	4.2638	2.3195	2.9636	0.9909	1.1877	1.2637	54	29	36	16	21	17	7	105013425	105014321	-	lncRNA	KMT2E-AS1	KMT2E antisense RNA 1 [Source:HGNC Symbol%3BAcc:HGNC:40845]	--	--	--	-1.47619	0.000255275	0.00318184	down
ENSG00000138468	0.636	0.948	1.402	1.7174	2.369	1.9418	70	103	148	241	364	227	3	101324205	101513241	-	protein_coding	SENP7	SUMO specific peptidase 7 [Source:HGNC Symbol%3BAcc:HGNC:30402]	K08596 SENP7; SUMO specific peptidase 7	GO:0005515,protein binding; GO:0005634,nucleus; GO:0005737,cytoplasm; GO:0016926,protein desumoylation; GO:0070139,SUMO-specific endopeptidase activity	--	1.02719	0.000255797	0.00318543	up
ENSG00000140323	0.082	0.0785	0.2043	0.0214	0.0294	0.0429	18	17	43	6	9	10	15	40358219	40378621	+	protein_coding	DISP2	dispatched RND transporter family member 2 [Source:HGNC Symbol%3BAcc:HGNC:19712]	K24681 DISP2, C15orf36, DISPB, HsT16908, LINC00594; dispatched RND transporter family member 2	GO:0003674,molecular_function; GO:0005575,cellular_component; GO:0005886,plasma membrane; GO:0007224,smoothened signaling pathway; GO:0016021,integral component of membrane	--	-1.94244	0.000256501	0.00318949	down
ENSG00000169583	14.3337	8.3229	9.1289	5.5034	1.9761	5.0251	239	137	146	117	46	89	9	136994608	136996568	-	protein_coding	CLIC3	chloride intracellular channel 3 [Source:HGNC Symbol%3BAcc:HGNC:2064]	K05023 CLIC3; chloride intracellular channel 3	GO:0005244,voltage-gated ion channel activity; GO:0005254,chloride channel activity; GO:0005515,protein binding; GO:0005634,nucleus; GO:0005737,cytoplasm; GO:0006749,glutathione metabolic process; GO:0006821,chloride transport; GO:0007165,signal transduction; GO:0016604,nuclear body; GO:0034707,chloride channel complex; GO:0034765,regulation of ion transmembrane transport; GO:0070062,extracellula…	--	-1.36217	0.000258209	0.00319795	down
ENSG00000136425	3.0186	1.7079	2.3249	1.1731	0.896	1.0497	111	62	82	55	46	41	15	78104606	78131535	-	protein_coding	CIB2	calcium and integrin binding family member 2 [Source:HGNC Symbol%3BAcc:HGNC:24579]	K23837 CIB2, DFNB48, KIP2, USH1J; calcium and integrin binding family member 2	GO:0000287,magnesium ion binding; GO:0001750,photoreceptor outer segment; GO:0001917,photoreceptor inner segment; GO:0005509,calcium ion binding; GO:0005515,protein binding; GO:0005737,cytoplasm; GO:0007204,positive regulation of cytosolic calcium ion concentration; GO:0032420,stereocilium; GO:0032437,cuticular plate; GO:0042383,sarcolemma; GO:0042803,protein homodimerization activity; GO:0045494…	--	-1.18338	0.000259069	0.00320281	down
ENSG00000110628	2.4441	1.6993	1.9227	1.2024	0.4775	0.9727	220	151	166	138	60	93	11	2899721	2925246	+	protein_coding	SLC22A18	solute carrier family 22 member 18 [Source:HGNC Symbol%3BAcc:HGNC:10964]	K08214 SLC22A18, BWR1A, BWSCR1A, HET, IMPT1, ITM, ORCTL2, SLC22A1L, TSSC5, p45-BWR1A; solute carrier family 22 member 18	GO:0005515,protein binding; GO:0005635,nuclear envelope; GO:0005737,cytoplasm; GO:0005886,plasma membrane; GO:0007588,excretion; GO:0015293,symporter activity; GO:0015695,organic cation transport; GO:0016020,membrane; GO:0016021,integral component of membrane; GO:0016324,apical plasma membrane; GO:0022857,transmembrane transporter activity; GO:0031625,ubiquitin protein ligase binding; GO:0042908,…	--	-1.20386	0.000259072	0.00320281	down
ENSG00000099840	0.7763	0.4038	0.3281	0.0987	0.1653	0.1185	37	19	15	6	11	6	19	2096429	2099593	+	protein_coding	IZUMO4	IZUMO family member 4 [Source:HGNC Symbol%3BAcc:HGNC:26950]	--	GO:0005576,extracellular region; GO:0005634,nucleus	--	-1.96655	0.000261292	0.00321859	down
ENSG00000107223	177.101	96.5396	66.4389	60.2377	32.3616	56.0993	3724	2004	1340	1615	950	1253	9	136862119	136866308	-	protein_coding	EDF1	endothelial differentiation related factor 1 [Source:HGNC Symbol%3BAcc:HGNC:3164]	K03627 EDF1, CFAP280, EDF-1, MBF1; endothelial differentiation related factor 1	GO:0001094,TFIID-class transcription factor complex binding; GO:0003677,DNA binding; GO:0003713,transcription coactivator activity; GO:0003723,RNA binding; GO:0005515,protein binding; GO:0005516,calmodulin binding; GO:0005622,intracellular; GO:0005634,nucleus; GO:0005654,nucleoplasm; GO:0005730,nucleolus; GO:0005737,cytoplasm; GO:0005829,cytosol; GO:0006355,regulation of transcription, DNA-templa…	--	-1.21724	0.000265471	0.00325536	down
ENSG00000183479	0.9846	0.7155	0.6918	0.319	0.3526	0.1612	46	33	31	19	23	8	X	153444720	153470587	-	protein_coding	TREX2	three prime repair exonuclease 2 [Source:HGNC Symbol%3BAcc:HGNC:12270]	K10791 TREX2; three prime repair exonuclease 2	GO:0000287,magnesium ion binding; GO:0000738,DNA catabolic process, exonucleolytic; GO:0003676,nucleic acid binding; GO:0005515,protein binding; GO:0005634,nucleus; GO:0005737,cytoplasm; GO:0006259,DNA metabolic process; GO:0006281,DNA repair; GO:0008296,3'-5'-exodeoxyribonuclease activity; GO:0008853,exodeoxyribonuclease III activity; GO:0042803,protein homodimerization activity	--	-1.50096	0.000266023	0.00325757	down
ENSG00000160318	1.2568	1.2731	1.9917	0.7097	0.144	0.3786	25	25	38	18	4	8	19	51367098	51369003	-	protein_coding	CLDND2	claudin domain containing 2 [Source:HGNC Symbol%3BAcc:HGNC:28511]	--	GO:0005515,protein binding; GO:0005886,plasma membrane; GO:0016021,integral component of membrane	--	-1.86386	0.000266129	0.00325757	down
ENSG00000181444	1.1038	0.8697	2.3656	0.5772	0.5564	0.4041	54	42	111	36	38	21	7	149764182	149773588	-	protein_coding	ZNF467	zinc finger protein 467 [Source:HGNC Symbol%3BAcc:HGNC:23154]	--	GO:0000978,RNA polymerase II proximal promoter sequence-specific DNA binding; GO:0000981,DNA-binding transcription factor activity, RNA polymerase II-specific; GO:0005515,protein binding; GO:0005634,nucleus; GO:0006357,regulation of transcription by RNA polymerase II; GO:0046872,metal ion binding	zf-C2H2	-1.46931	0.000267019	0.00326554	down
ENSG00000163376	0.4908	1.3424	0.7164	1.9056	2.3029	1.7559	40	108	56	198	262	152	3	66998307	67011210	+	protein_coding	KBTBD8	kelch repeat and BTB domain containing 8 [Source:HGNC Symbol%3BAcc:HGNC:30691]	K10475 KBTBD8, TA-KRP, TAKRP; kelch repeat and BTB domain containing 8	GO:0005515,protein binding; GO:0005794,Golgi apparatus; GO:0005819,spindle; GO:0005829,cytosol; GO:0006417,regulation of translation; GO:0006513,protein monoubiquitination; GO:0014029,neural crest formation; GO:0014032,neural crest cell development; GO:0031463,Cul3-RING ubiquitin ligase complex; GO:0043687,post-translational protein modification	--	1.22706	0.000271209	0.00329804	up
ENSG00000111087	0.497	0.284	0.6112	0.1199	0.1095	0.216	39	22	46	12	12	18	12	57459785	57472268	+	protein_coding	GLI1	GLI family zinc finger 1 [Source:HGNC Symbol%3BAcc:HGNC:4317]	K16797 GLI1, GLI, PAPA8, PPD1; GLI family zinc finger 1	GO:0000976,transcription regulatory region sequence-specific DNA binding; GO:0000977,RNA polymerase II regulatory region sequence-specific DNA binding; GO:0000978,RNA polymerase II proximal promoter sequence-specific DNA binding; GO:0000981,DNA-binding transcription factor activity, RNA polymerase II-specific; GO:0001649,osteoblast differentiation; GO:0003677,DNA binding; GO:0003682,chromatin bin…	zf-C2H2	-1.65326	0.000271553	0.00329804	down
ENSG00000144485	5.5914	2.38	1.8914	1.5862	0.8521	0.84	188	79	61	68	40	30	2	238238267	238240662	-	protein_coding	HES6	hes family bHLH transcription factor 6 [Source:HGNC Symbol%3BAcc:HGNC:18254]	K09087 HES6, C-HAIRY1, HES-6, bHLHb41, bHLHc23; hes family bHLH transcription factor 6	GO:0000122,negative regulation of transcription by RNA polymerase II; GO:0000785,chromatin; GO:0000978,RNA polymerase II proximal promoter sequence-specific DNA binding; GO:0000981,DNA-binding transcription factor activity, RNA polymerase II-specific; GO:0001227,DNA-binding transcription repressor activity, RNA polymerase II-specific; GO:0003700,DNA-binding transcription factor activity; GO:00055…	bHLH	-1.60887	0.000272633	0.00330162	down
ENSG00000100302	0.5901	0.4782	0.791	0.1983	0.1932	0.2857	35	28	45	15	16	18	22	35540831	35553999	+	protein_coding	RASD2	RASD family member 2 [Source:HGNC Symbol%3BAcc:HGNC:18229]	K07844 RASD2, Rhes, TEM2; RASD family member 2	GO:0003924,GTPase activity; GO:0005525,GTP binding; GO:0005886,plasma membrane; GO:0007165,signal transduction; GO:0007626,locomotory behavior; GO:0031397,negative regulation of protein ubiquitination; GO:0031624,ubiquitin conjugating enzyme binding; GO:0031681,G-protein beta-subunit binding; GO:0033235,positive regulation of protein sumoylation; GO:0043548,phosphatidylinositol 3-kinase binding; …	--	-1.45835	0.000275228	0.00332418	down
ENSG00000177700	135.944	78.4732	51.3333	49.8295	24.6214	41.2522	2634	1501	954	1231	666	849	11	837356	842529	-	protein_coding	POLR2L	RNA polymerase II%2C I and III subunit L [Source:HGNC Symbol%3BAcc:HGNC:9199]	K03007 POLR2L, RBP10, RPABC5, RPB10, RPB10beta, RPB7.6, hRPB7.6; RNA polymerase II, I and III subunit L	GO:0000398,mRNA splicing, via spliceosome; GO:0003677,DNA binding; GO:0003899,DNA-directed 5'-3' RNA polymerase activity; GO:0005515,protein binding; GO:0005634,nucleus; GO:0005654,nucleoplasm; GO:0005665,RNA polymerase II, core complex; GO:0005666,RNA polymerase III complex; GO:0005736,RNA polymerase I complex; GO:0005829,cytosol; GO:0006283,transcription-coupled nucleotide-excision repair; GO:0…	--	-1.22302	0.000283069	0.0033859	down
ENSG00000139410	2.3829	1.7038	2.1044	1.1433	0.8835	0.7126	85	60	72	52	44	27	12	113422380	113438276	+	protein_coding	SDSL	serine dehydratase like [Source:HGNC Symbol%3BAcc:HGNC:30404]	K17989 SDSL, SDH_2, SDS-RS1, TDH, cSDH; serine dehydratase like	GO:0003674,molecular_function; GO:0003941,L-serine ammonia-lyase activity; GO:0004794,L-threonine ammonia-lyase activity; GO:0005829,cytosol; GO:0006567,threonine catabolic process; GO:0008150,biological_process; GO:0009097,isoleucine biosynthetic process; GO:0019518,L-threonine catabolic process to glycine; GO:0030170,pyridoxal phosphate binding; GO:0042802,identical protein binding	--	-1.17175	0.000287681	0.00342626	down
ENSG00000184160	0.8001	0.9185	1.4737	0.5229	0.3057	0.2762	30	34	53	25	16	11	4	3766348	3768526	+	protein_coding	ADRA2C	adrenoceptor alpha 2C [Source:HGNC Symbol%3BAcc:HGNC:283]	K04140 ADRA2C, ADRA2L2, ADRA2RL2, ADRARL2, ALPHA2CAR; adrenoceptor alpha 2C	GO:0004930,G protein-coupled receptor activity; GO:0004938,alpha2-adrenergic receptor activity; GO:0005515,protein binding; GO:0005737,cytoplasm; GO:0005768,endosome; GO:0005886,plasma membrane; GO:0005887,integral component of plasma membrane; GO:0007186,G protein-coupled receptor signaling pathway; GO:0007267,cell-cell signaling; GO:0007565,female pregnancy; GO:0010700,negative regulation of no…	--	-1.50668	0.000296568	0.00350701	down
ENSG00000103266	33.9209	21.4089	16.1534	14.2165	8.171	12.4387	1353	843	618	723	455	527	16	680224	682870	+	protein_coding	STUB1	STIP1 homology and U-box containing protein 1 [Source:HGNC Symbol%3BAcc:HGNC:11427]	K09561 STUB1, CHIP, HSPABP2, NY-CO-7, SCA48, SCAR16, SDCCAG7, UBOX1; STIP1 homology and U-box containing protein 1	GO:0000151,ubiquitin ligase complex; GO:0000209,protein polyubiquitination; GO:0001664,G protein-coupled receptor binding; GO:0002931,response to ischemia; GO:0004842,ubiquitin-protein transferase activity; GO:0005515,protein binding; GO:0005634,nucleus; GO:0005654,nucleoplasm; GO:0005737,cytoplasm; GO:0005783,endoplasmic reticulum; GO:0005829,cytosol; GO:0006281,DNA repair; GO:0006511,ubiquitin-…	--	-1.05634	0.000302175	0.00356132	down
ENSG00000183691	3.8277	3.0465	5.0675	1.8584	1.001	2.3166	126	99	160	78	46	81	17	56593699	56595611	+	protein_coding	NOG	noggin [Source:HGNC Symbol%3BAcc:HGNC:7866]	K04658 NOG, SYM1, SYNS1, SYNS1A; noggin	GO:0000122,negative regulation of transcription by RNA polymerase II; GO:0001501,skeletal system development; GO:0001649,osteoblast differentiation; GO:0001701,in utero embryonic development; GO:0001706,endoderm formation; GO:0001707,mesoderm formation; GO:0001837,epithelial to mesenchymal transition; GO:0001839,neural plate morphogenesis; GO:0001843,neural tube closure; GO:0003149,membranous sep…	--	-1.20903	0.000302938	0.00356724	down
ENSG00000131650	3.7469	2.4382	3.6736	2.1019	1.102	1.1914	151	97	142	108	62	51	16	2964216	2968383	+	protein_coding	KREMEN2	kringle containing transmembrane protein 2 [Source:HGNC Symbol%3BAcc:HGNC:18797]	K23091 KREMEN2, KRM2; kringle containing transmembrane protein 2	GO:0005886,plasma membrane; GO:0016021,integral component of membrane; GO:0016055,Wnt signaling pathway; GO:0030279,negative regulation of ossification; GO:0031901,early endosome membrane; GO:0060173,limb development; GO:0090090,negative regulation of canonical Wnt signaling pathway	--	-1.16468	0.000304792	0.00358026	down
ENSG00000182208	6.9175	4.08	3.4527	2.5372	1.7585	2.6844	541	315	259	253	192	223	11	1469457	1501247	-	protein_coding	MOB2	MOB kinase activator 2 [Source:HGNC Symbol%3BAcc:HGNC:24904]	--	GO:0005515,protein binding; GO:0005654,nucleoplasm; GO:0005730,nucleolus; GO:0005829,cytosol; GO:0046872,metal ion binding; GO:0048471,perinuclear region of cytoplasm	--	-1.06847	0.000305356	0.00358026	down
ENSG00000260630	0.6	0.5403	0.695	0.2465	0.307	0.2869	63	56	70	33	45	32	16	88663298	88687278	+	lncRNA	SNAI3-AS1	SNAI3 antisense RNA 1 [Source:HGNC Symbol%3BAcc:HGNC:28327]	--	--	--	-1.12165	0.000309015	0.00361074	down
ENSG00000181885	1.8656	1.2048	2.7474	0.9694	0.7016	0.7245	80	51	113	53	42	33	17	7259903	7263983	-	protein_coding	CLDN7	claudin 7 [Source:HGNC Symbol%3BAcc:HGNC:2049]	K06087 CLDN7, CEPTRL2, CLDN-7, CPETRL2, Hs.84359, claudin-1; claudin 7	GO:0005198,structural molecule activity; GO:0005515,protein binding; GO:0005886,plasma membrane; GO:0005923,bicellular tight junction; GO:0007155,cell adhesion; GO:0007162,negative regulation of cell adhesion; GO:0008284,positive regulation of cell proliferation; GO:0016021,integral component of membrane; GO:0016323,basolateral plasma membrane; GO:0016327,apicolateral plasma membrane; GO:0016328,…	--	-1.26827	0.000312974	0.00364139	down
ENSG00000151835	3.9174	7.9807	11.0953	13.266	17.3669	15.13	1073	2158	2915	4633	6641	4402	13	23328826	23433740	-	protein_coding	SACS	sacsin molecular chaperone [Source:HGNC Symbol%3BAcc:HGNC:10519]	K17592 SACS, ARSACS, DNAJC29, PPP1R138, SPAX6; sacsin molecular chaperone	GO:0005634,nucleus; GO:0005737,cytoplasm; GO:0005739,mitochondrion; GO:0006457,protein folding; GO:0030424,axon; GO:0030425,dendrite; GO:0030544,Hsp70 protein binding; GO:0051087,chaperone binding; GO:0070628,proteasome binding; GO:0070852,cell body fiber; GO:0090084,negative regulation of inclusion body assembly	--	1.01104	0.000313997	0.00365003	up
ENSG00000136040	0.0927	0.1526	0.1932	0.2499	0.4066	0.4581	16	26	32	55	98	84	12	94148577	94307675	+	protein_coding	PLXNC1	plexin C1 [Source:HGNC Symbol%3BAcc:HGNC:9106]	K06572 PLXNC1, CD232, PLXN-C1, VESPR; plexin C1	GO:0002116,semaphorin receptor complex; GO:0005102,signaling receptor binding; GO:0005515,protein binding; GO:0005886,plasma membrane; GO:0005887,integral component of plasma membrane; GO:0007155,cell adhesion; GO:0007162,negative regulation of cell adhesion; GO:0008360,regulation of cell shape; GO:0016020,membrane; GO:0017154,semaphorin receptor activity; GO:0030334,regulation of cell migration;…	--	1.34939	0.000316519	0.003667	up
ENSG00000131116	19.1594	12.509	8.505	7.8656	4.1547	6.1652	512	330	218	268	155	175	19	43607224	43619629	-	protein_coding	ZNF428	zinc finger protein 428 [Source:HGNC Symbol%3BAcc:HGNC:20804]	--	GO:0005515,protein binding; GO:0046872,metal ion binding	--	-1.16336	0.000317194	0.00366859	down
ENSG00000128016	2.4999	2.3535	19.3784	1.9376	1.6221	1.6336	85	79	632	84	77	59	19	39406847	39409412	+	protein_coding	ZFP36	ZFP36 ring finger protein [Source:HGNC Symbol%3BAcc:HGNC:12862]	K15308 ZFP36, G0S24, GOS24, NUP475, RNF162A, TIS11, TTP, zfp-36; ZFP36 ring finger protein	GO:0000122,negative regulation of transcription by RNA polymerase II; GO:0000165,MAPK cascade; GO:0000178,exosome (RNase complex); GO:0000288,nuclear-transcribed mRNA catabolic process, deadenylation-dependent decay; GO:0000289,nuclear-transcribed mRNA poly(A) tail shortening; GO:0000932,P-body; GO:0003677,DNA binding; GO:0003723,RNA binding; GO:0003729,mRNA binding; GO:0005515,protein binding; G…	--	-2.17392	0.000326151	0.00374045	down
ENSG00000179776	0.5926	0.8617	0.289	1.3944	1.3693	1.4128	62	89	29	186	200	157	16	66366622	66404784	+	protein_coding	CDH5	cadherin 5 [Source:HGNC Symbol%3BAcc:HGNC:1764]	K06533 CDH5, 7B4, CD144; cadherin 5	GO:0000902,cell morphogenesis; GO:0001932,regulation of protein phosphorylation; GO:0001944,vasculature development; GO:0001955,blood vessel maturation; GO:0005102,signaling receptor binding; GO:0005509,calcium ion binding; GO:0005515,protein binding; GO:0005654,nucleoplasm; GO:0005886,plasma membrane; GO:0005911,cell-cell junction; GO:0005912,adherens junction; GO:0005923,bicellular tight juncti…	--	1.24455	0.000328871	0.00376216	up
ENSG00000163794	6.7983	2.8138	5.4872	2.0066	0.9425	2.271	93	38	72	35	18	33	2	27307400	27308445	-	protein_coding	UCN	urocortin [Source:HGNC Symbol%3BAcc:HGNC:12516]	K23142 UCN, UI, UROC; urocortin	GO:0001964,startle response; GO:0005184,neuropeptide hormone activity; GO:0005515,protein binding; GO:0005576,extracellular region; GO:0006954,inflammatory response; GO:0006979,response to oxidative stress; GO:0007186,G protein-coupled receptor signaling pathway; GO:0007218,neuropeptide signaling pathway; GO:0007565,female pregnancy; GO:0007605,sensory perception of sound; GO:0008306,associative …	--	-1.54619	0.000331791	0.00377754	down
ENSG00000237248	3.2549	2.6202	5.933	2.0795	1.6367	1.7655	151	120	264	123	106	87	12	9240003	9257960	+	lncRNA	LINC00987	long intergenic non-protein coding RNA 987 [Source:HGNC Symbol%3BAcc:HGNC:48911]	--	--	--	-1.09324	0.000333757	0.00378314	down
ENSG00000183011	39.3012	27.2071	16.9947	17.3591	8.8696	12.6149	1314	898	545	740	414	448	17	7856685	7885238	-	protein_coding	NAA38	N-alpha-acetyltransferase 38%2C NatC auxiliary subunit [Source:HGNC Symbol%3BAcc:HGNC:28212]	K20824 NAA38, LSMD1, MAK31, PFAAP2; N-alpha-acetyltransferase 38, NatC auxiliary subunit	GO:0005515,protein binding; GO:0005634,nucleus; GO:0005654,nucleoplasm; GO:0005737,cytoplasm; GO:0005844,polysome; GO:0031417,NatC complex; GO:0043066,negative regulation of apoptotic process	--	-1.12424	0.000336021	0.00380247	down
ENSG00000130255	177.977	93.8103	79.6372	67.8571	34.9001	59.9632	6955	3619	2985	3381	1904	2489	19	5674947	5691875	+	protein_coding	RPL36	ribosomal protein L36 [Source:HGNC Symbol%3BAcc:HGNC:13631]	K02920 RPL36, L36; ribosomal protein L36	GO:0000184,nuclear-transcribed mRNA catabolic process, nonsense-mediated decay; GO:0002181,cytoplasmic translation; GO:0003723,RNA binding; GO:0003735,structural constituent of ribosome; GO:0005730,nucleolus; GO:0005737,cytoplasm; GO:0005829,cytosol; GO:0006412,translation; GO:0006413,translational initiation; GO:0006614,SRP-dependent cotranslational protein targeting to membrane; GO:0016020,memb…	--	-1.13141	0.000337586	0.0038107	down
ENSG00000179886	5.9472	3.8416	3.7629	3.0251	1.5357	2.1503	552	352	335	358	199	212	8	143597831	143603224	+	protein_coding	TIGD5	tigger transposable element derived 5 [Source:HGNC Symbol%3BAcc:HGNC:18336]	--	GO:0003674,molecular_function; GO:0003677,DNA binding; GO:0005575,cellular_component; GO:0005634,nucleus; GO:0008150,biological_process	--	-1.02659	0.000340467	0.00383129	down
ENSG00000255857	2.4732	1.7041	1.7146	1.221	0.7194	0.8983	197	134	131	124	80	76	12	120201291	120213231	+	lncRNA	PXN-AS1	PXN antisense RNA 1 [Source:HGNC Symbol%3BAcc:HGNC:44123]	--	--	--	-1.06326	0.000340693	0.00383129	down
ENSG00000178852	0.235	0.4584	0.6986	0.9487	1.3589	0.9586	27	52	77	139	218	117	17	47323290	47441312	+	protein_coding	EFCAB13	EF-hand calcium binding domain 13 [Source:HGNC Symbol%3BAcc:HGNC:26864]	--	--	--	1.24827	0.000341096	0.00383129	up
ENSG00000160993	10.9454	6.1198	5.5607	4.3022	3.0057	3.6411	433	239	211	217	166	153	7	102456238	102464863	-	protein_coding	ALKBH4	alkB homolog 4%2C lysine demethylase [Source:HGNC Symbol%3BAcc:HGNC:21900]	K10766 ALKBH4, ABH4; alkB homolog 4, lysine demethylase	GO:0003779,actin binding; GO:0005515,protein binding; GO:0005730,nucleolus; GO:0005737,cytoplasm; GO:0006325,chromatin organization; GO:0006482,protein demethylation; GO:0016491,oxidoreductase activity; GO:0016706,oxidoreductase activity, acting on paired donors, with incorporation or reduction of molecular oxygen, 2-oxoglutarate as one donor, and incorporation of one atom each of oxygen into bot…	--	-1.06404	0.000343161	0.00384499	down
ENSG00000051128	8.814	5.2641	3.7536	3.2366	1.6787	2.9418	519	306	212	243	138	184	19	18929201	18941261	-	protein_coding	HOMER3	homer scaffold protein 3 [Source:HGNC Symbol%3BAcc:HGNC:17514]	K15010 HOMER3, HOMER-3, VESL3; homer scaffold protein 3	GO:0005515,protein binding; GO:0005575,cellular_component; GO:0005737,cytoplasm; GO:0005829,cytosol; GO:0005886,plasma membrane; GO:0006605,protein targeting; GO:0007216,G protein-coupled glutamate receptor signaling pathway; GO:0014069,postsynaptic density; GO:0030425,dendrite; GO:0032703,negative regulation of interleukin-2 production; GO:0035256,G protein-coupled glutamate receptor binding; GO…	--	-1.20413	0.00034703	0.00386954	down
ENSG00000106330	7.7097	5.3106	3.9297	3.3324	2.0372	2.3227	225	153	110	124	83	72	7	100612102	100615384	+	protein_coding	MOSPD3	motile sperm domain containing 3 [Source:HGNC Symbol%3BAcc:HGNC:25078]	--	GO:0005515,protein binding; GO:0005789,endoplasmic reticulum membrane; GO:0005886,plasma membrane; GO:0007507,heart development; GO:0016021,integral component of membrane; GO:0033149,FFAT motif binding; GO:0061817,endoplasmic reticulum-plasma membrane tethering; GO:0090158,endoplasmic reticulum membrane organization	--	-1.15466	0.000348676	0.00388252	down
[truncated: 335 more rows]
